# Supplementary material for: Predictive Modeling of Yield Sooting Index Using Machine Learning with Uncertainty Estimation
Source: ACS Omega. 2025 Jun 10;10(24):25336–49. doi: 10.1021/acsomega.5c00042 (PMC12199018; doi:10.1021/acsomega.5c00042)
Supplement: Supplementary file 2 [file ao5c00042_si_002.xlsx]

## Sheet: Cover page
Predictive modeling of Yield Sooting Index using machine learning with uncertainty estimation Zied Hosnia*, Xike Chena, Sofiene Achourb,c, Fatma Saadid a Institute for Materials Discovery, University College London, Gower Street, London, WC1E 6BT, United Kingdom b University of Tunis El Manar, Research Unit of Modeling in Fundamental Sciences and Didactics, IPEIEM, PO Box 254, El Manar 2, 2096, T…

## Sheet: DESCRIPTOR
YSI	NAME	MW	AMW	Sv	Se	Sp	Si	Mv	Me	Mp	Mi	GD	nAT	nSK	nAA	nTA	nBT	nBO	nBM	SCBO	RBN	RBF	nDB	nTB	nAB	nH	nC	nN	nO	nP	nS	nF	nCL	nBR	nI	nB	nHM	nHet	nX	H%	C%	N%	O%	X%	nCsp3	nCsp2	nCsp	Fsp3	max_conj_path
1338.9	Molecule1	230.32	7.1975	21.6876	31.1852	23.3298	34.9064	0.677737	0.974537	0.729056	1.09082	0.130719	32	18	18	0	34	20	18	29	2	0.0588235	0	0	18	14	18	0	0	0	0	0	0	0	0	0	0	0	0	43.75	56.25	0	0	0	0	18	0	0	18
1312.8	Molecule2	190.25	7.61	17.634	24.418	18.807	27.076	0.70536	0.97672	0.75228	1.08304	0.171429	25	15	14	0	28	18	16	26	0	0	0	0	16	10	15	0	0	0	0	0	0	0	0	0	0	0	0	40	60	0	0	0	1	14	0	0.0666667	14
1291.9	Molecule3	202.26	7.77923	18.634	25.418	19.807	28.076	0.716692	0.977615	0.761808	1.07985	0.158333	26	16	16	0	29	19	17	27.5	0	0	0	0	17	10	16	0	0	0	0	0	0	0	0	0	0	0	0	38.4615	61.5385	0	0	0	0	16	0	0	16
1286.6	Molecule4	230.32	7.1975	21.6876	31.1852	23.3298	34.9064	0.677737	0.974537	0.729056	1.09082	0.130719	32	18	18	0	34	20	18	29	2	0.0588235	0	0	18	14	18	0	0	0	0	0	0	0	0	0	0	0	0	43.75	56.25	0	0	0	0	18	0	0	18
1250.1	Molecule5	202.26	7.77923	18.634	25.418	19.807	28.076	0.716692	0.977615	0.761808	1.07985	0.158333	26	16	16	0	29	19	19	28.5	0	0	0	0	19	10	16	0	0	0	0	0	0	0	0	0	0	0	0	38.4615	61.5385	0	0	0	0	16	0	0	16
1192.6	Molecule6	244.35	6.98143	23.2144	34.0688	25.0912	38.3216	0.663269	0.973394	0.716891	1.0949	0.122807	35	19	18	0	37	21	18	30	3	0.0810811	0	0	18	16	19	0	0	0	0	0	0	0	0	0	0	0	0	45.7143	54.2857	0	0	0	1	18	0	0.0526316	12
1182.1	Molecule7	192.27	7.12111	18.1608	26.3016	19.5684	29.4912	0.672622	0.974133	0.724756	1.09227	0.161905	27	15	14	1	29	17	16	25	0	0	0	0	16	12	15	0	0	0	0	0	0	0	0	0	0	0	0	44.4444	55.5556	0	0	0	1	14	0	0.0666667	14
1103.7	Molecule8	204.28	7.29571	19.1608	27.3016	20.5684	30.4912	0.684314	0.975057	0.734586	1.08897	0.15	28	16	16	0	30	18	17	26.5	1	0.0333333	0	0	17	12	16	0	0	0	0	0	0	0	0	0	0	0	0	42.8571	57.1429	0	0	0	0	16	0	0	16
1093.3	Molecule9	244.35	6.98143	23.2144	34.0688	25.0912	38.3216	0.663269	0.973394	0.716891	1.0949	0.122807	35	19	18	0	37	21	18	30	3	0.0810811	0	0	18	16	19	0	0	0	0	0	0	0	0	0	0	0	0	45.7143	54.2857	0	0	0	1	18	0	0.0526316	6
1067.2	Molecule10	194.29	6.69966	18.6876	28.1852	20.3298	31.9064	0.6444	0.971903	0.701028	1.10022	0.161905	29	15	12	0	31	17	12	23	0	0	0	0	12	14	15	0	0	0	0	0	0	0	0	0	0	0	0	48.2759	51.7241	0	0	0	3	12	0	0.2	6
1014.9	Molecule11	180.26	6.93308	17.1608	25.3016	18.5684	28.4912	0.660031	0.973138	0.714169	1.09582	0.175824	26	14	12	1	28	16	12	22	0	0	0	0	12	12	14	0	0	0	0	0	0	0	0	0	0	0	0	46.1538	53.8462	0	0	0	2	12	0	0.142857	12
988.8	Molecule12	166.23	7.22739	15.634	22.418	16.807	25.076	0.679739	0.974696	0.730739	1.09026	0.192308	23	13	12	0	25	15	12	21	0	0	0	0	12	10	13	0	0	0	0	0	0	0	0	0	0	0	0	43.4783	56.5217	0	0	0	1	12	0	0.0769231	12
988.8	Molecule13	180.26	6.93308	17.1608	25.3016	18.5684	28.4912	0.660031	0.973138	0.714169	1.09582	0.175824	26	14	12	0	28	16	12	22	0	0	0	0	12	12	14	0	0	0	0	0	0	0	0	0	0	0	0	46.1538	53.8462	0	0	0	2	12	0	0.142857	6
983.5	Molecule14	182.28	6.51	17.6876	27.1852	19.3298	30.9064	0.6317	0.9709	0.69035	1.1038	0.164835	28	14	12	2	29	15	12	21	1	0.0344828	0	0	12	14	14	0	0	0	0	0	0	0	0	0	0	0	0	50	50	0	0	0	2	12	0	0.142857	12
962.6	Molecule15	178.24	7.42667	16.634	23.418	17.807	26.076	0.693083	0.97575	0.741958	1.0865	0.175824	24	14	14	0	26	16	16	24	0	0	0	0	16	10	14	0	0	0	0	0	0	0	0	0	0	0	0	41.6667	58.3333	0	0	0	0	14	0	0	14
952.2	Molecule16	180.26	6.93308	17.1608	25.3016	18.5684	28.4912	0.660031	0.973138	0.714169	1.09582	0.175824	26	14	12	0	28	16	12	22	0	0	0	0	12	12	14	0	0	0	0	0	0	0	0	0	0	0	0	46.1538	53.8462	0	0	0	2	12	0	0.142857	12
941.7	Molecule17	178.24	7.42667	16.634	23.418	17.807	26.076	0.693083	0.97575	0.741958	1.0865	0.175824	24	14	14	0	26	16	16	24	0	0	0	0	16	10	14	0	0	0	0	0	0	0	0	0	0	0	0	41.6667	58.3333	0	0	0	0	14	0	0	14
931.3	Molecule18	182.28	6.51	17.6876	27.1852	19.3298	30.9064	0.6317	0.9709	0.69035	1.1038	0.164835	28	14	12	2	29	15	12	21	1	0.0344828	0	0	12	14	14	0	0	0	0	0	0	0	0	0	0	0	0	50	50	0	0	0	2	12	0	0.142857	12
931.3	Molecule19	192.27	7.12111	18.1608	26.3016	19.5684	29.4912	0.672622	0.974133	0.724756	1.09227	0.161905	27	15	12	0	29	17	13	24	1	0.0344828	1	0	12	12	15	0	0	0	0	0	0	0	0	0	0	0	0	44.4444	55.5556	0	0	0	1	14	0	0.0666667	14
899.9	Molecule20	182.28	6.51	17.6876	27.1852	19.3298	30.9064	0.6317	0.9709	0.69035	1.1038	0.164835	28	14	12	2	29	15	12	21	1	0.0344828	0	0	12	14	14	0	0	0	0	0	0	0	0	0	0	0	0	50	50	0	0	0	2	12	0	0.142857	12
863.3	Molecule21	168.25	6.73	16.1608	24.3016	17.5684	27.4912	0.646432	0.972064	0.702736	1.09965	0.179487	25	13	12	1	26	14	12	20	1	0.0384615	0	0	12	12	13	0	0	0	0	0	0	0	0	0	0	0	0	48	52	0	0	0	1	12	0	0.0769231	12
863.3	Molecule22	224.37	6.06405	22.268	35.836	24.614	41.152	0.601838	0.968541	0.665243	1.11222	0.132353	37	17	12	1	38	18	12	24	5	0.131579	0	0	12	20	17	0	0	0	0	0	0	0	0	0	0	0	0	54.0541	45.9459	0	0	0	5	12	0	0.294118	12
847.7	Molecule23	210.34	6.18647	20.7412	32.9524	22.8526	37.7368	0.610035	0.969188	0.672135	1.10991	0.141667	34	16	12	1	35	17	12	23	4	0.114286	0	0	12	18	16	0	0	0	0	0	0	0	0	0	0	0	0	52.9412	47.0588	0	0	0	4	12	0	0.25	12
821.5	Molecule24	196.31	6.33258	19.2144	30.0688	21.0912	34.3216	0.619819	0.969961	0.680361	1.10715	0.152381	31	15	12	1	32	16	12	22	3	0.09375	0	0	12	16	15	0	0	0	0	0	0	0	0	0	0	0	0	51.6129	48.3871	0	0	0	3	12	0	0.2	12
811.1	Molecule25	182.28	6.51	17.6876	27.1852	19.3298	30.9064	0.6317	0.9709	0.69035	1.1038	0.164835	28	14	12	1	29	15	12	21	2	0.0689655	0	0	12	14	14	0	0	0	0	0	0	0	0	0	0	0	0	50	50	0	0	0	2	12	0	0.142857	12
805.8	Molecule26	154.22	7.01	14.634	21.418	15.807	24.076	0.665182	0.973545	0.7185	1.09436	0.212121	22	12	10	0	24	14	11	19.5	0	0	0	0	11	10	12	0	0	0	0	0	0	0	0	0	0	0	0	45.4545	54.5455	0	0	0	2	10	0	0.166667	10
805.8	Molecule27	196.31	6.33258	19.2144	30.0688	21.0912	34.3216	0.619819	0.969961	0.680361	1.10715	0.152381	31	15	12	1	32	16	12	22	3	0.09375	0	0	12	16	15	0	0	0	0	0	0	0	0	0	0	0	0	51.6129	48.3871	0	0	0	3	12	0	0.2	6
779.7	Molecule28	156.24	6.51	15.1608	23.3016	16.5684	26.4912	0.6317	0.9709	0.69035	1.1038	0.19697	24	12	10	2	25	13	11	18.5	0	0	0	0	11	12	12	0	0	0	0	0	0	0	0	0	0	0	0	50	50	0	0	0	2	10	0	0.166667	10
779.7	Molecule29	168.25	6.73	16.1608	24.3016	17.5684	27.4912	0.646432	0.972064	0.702736	1.09965	0.179487	25	13	12	1	26	14	12	20	1	0.0384615	0	0	12	12	13	0	0	0	0	0	0	0	0	0	0	0	0	48	52	0	0	0	1	12	0	0.0769231	12
774.5	Molecule30	156.24	6.51	15.1608	23.3016	16.5684	26.4912	0.6317	0.9709	0.69035	1.1038	0.19697	24	12	10	2	25	13	11	18.5	0	0	0	0	11	12	12	0	0	0	0	0	0	0	0	0	0	0	0	50	50	0	0	0	2	10	0	0.166667	10
769.3	Molecule31	168.25	6.73	16.1608	24.3016	17.5684	27.4912	0.646432	0.972064	0.702736	1.09965	0.179487	25	13	12	1	26	14	12	20	1	0.0384615	0	0	12	12	13	0	0	0	0	0	0	0	0	0	0	0	0	48	52	0	0	0	1	12	0	0.0769231	12
748.4	Molecule32	156.24	6.51	15.1608	23.3016	16.5684	26.4912	0.6317	0.9709	0.69035	1.1038	0.19697	24	12	10	2	25	13	11	18.5	0	0	0	0	11	12	12	0	0	0	0	0	0	0	0	0	0	0	0	50	50	0	0	0	2	10	0	0.166667	10
743.1	Molecule33	156.24	6.51	15.1608	23.3016	16.5684	26.4912	0.6317	0.9709	0.69035	1.1038	0.19697	24	12	10	2	25	13	11	18.5	0	0	0	0	11	12	12	0	0	0	0	0	0	0	0	0	0	0	0	50	50	0	0	0	2	10	0	0.166667	10
743.1	Molecule34	156.24	6.51	15.1608	23.3016	16.5684	26.4912	0.6317	0.9709	0.69035	1.1038	0.19697	24	12	10	2	25	13	11	18.5	0	0	0	0	11	12	12	0	0	0	0	0	0	0	0	0	0	0	0	50	50	0	0	0	2	10	0	0.166667	10
743.1	Molecule35	180.26	6.93308	17.1608	25.3016	18.5684	28.4912	0.660031	0.973138	0.714169	1.09582	0.164835	26	14	12	1	27	15	13	22	2	0.0740741	1	0	12	12	14	0	0	0	0	0	0	0	0	0	0	0	0	46.1538	53.8462	0	0	0	0	14	0	0	14
732.7	Molecule36	156.24	6.51	15.1608	23.3016	16.5684	26.4912	0.6317	0.9709	0.69035	1.1038	0.19697	24	12	10	1	25	13	11	18.5	1	0.04	0	0	11	12	12	0	0	0	0	0	0	0	0	0	0	0	0	50	50	0	0	0	2	10	0	0.166667	10
727.5	Molecule37	196.31	6.33258	19.2144	30.0688	21.0912	34.3216	0.619819	0.969961	0.680361	1.10715	0.152381	31	15	12	2	32	16	12	22	2	0.0625	0	0	12	16	15	0	0	0	0	0	0	0	0	0	0	0	0	51.6129	48.3871	0	0	0	3	12	0	0.2	6
711.8	Molecule38	156.24	6.51	15.1608	23.3016	16.5684	26.4912	0.6317	0.9709	0.69035	1.1038	0.19697	24	12	10	2	25	13	11	18.5	0	0	0	0	11	12	12	0	0	0	0	0	0	0	0	0	0	0	0	50	50	0	0	0	2	10	0	0.166667	10
701.3	Molecule39	156.24	6.51	15.1608	23.3016	16.5684	26.4912	0.6317	0.9709	0.69035	1.1038	0.19697	24	12	10	1	25	13	11	18.5	1	0.04	0	0	11	12	12	0	0	0	0	0	0	0	0	0	0	0	0	50	50	0	0	0	2	10	0	0.166667	10
649.1	Molecule40	142.21	6.7719	13.634	20.418	14.807	23.076	0.649238	0.972286	0.705095	1.09886	0.218182	21	11	10	1	22	12	11	17.5	0	0	0	0	11	10	11	0	0	0	0	0	0	0	0	0	0	0	0	47.619	52.381	0	0	0	1	10	0	0.0909091	10
649.1	Molecule41	142.21	6.7719	13.634	20.418	14.807	23.076	0.649238	0.972286	0.705095	1.09886	0.218182	21	11	10	1	22	12	11	17.5	0	0	0	0	11	10	11	0	0	0	0	0	0	0	0	0	0	0	0	47.619	52.381	0	0	0	1	10	0	0.0909091	10
638.6	Molecule42	178.24	7.42667	16.634	23.418	17.807	26.076	0.693083	0.97575	0.741958	1.0865	0.164835	24	14	12	0	25	15	13	23	0	0	0	1	12	10	14	0	0	0	0	0	0	0	0	0	0	0	0	41.6667	58.3333	0	0	0	0	12	2	0	6
612.5	Molecule43	154.22	7.01	14.634	21.418	15.807	24.076	0.665182	0.973545	0.7185	1.09436	0.19697	22	12	12	0	23	13	12	19	1	0.0434783	0	0	12	10	12	0	0	0	0	0	0	0	0	0	0	0	0	45.4545	54.5455	0	0	0	0	12	0	0	12
612.5	Molecule44	168.25	6.73	16.1608	24.3016	17.5684	27.4912	0.646432	0.972064	0.702736	1.09965	0.179487	25	13	12	0	26	14	12	20	2	0.0769231	0	0	12	12	13	0	0	0	0	0	0	0	0	0	0	0	0	48	52	0	0	0	1	12	0	0.0769231	6
607.3	Molecule45	160.28	5.72429	16.2144	27.0688	18.0912	31.3216	0.579086	0.966743	0.646114	1.11863	0.19697	28	12	6	2	29	13	6	16	0	0	0	0	6	16	12	0	0	0	0	0	0	0	0	0	0	0	0	57.1429	42.8571	0	0	0	6	6	0	0.5	6
565.4	Molecule46	162.3	5.41	16.7412	28.9524	18.8526	33.7368	0.55804	0.96508	0.62842	1.12456	0.181818	30	12	6	6	30	12	6	15	0	0	0	0	6	18	12	0	0	0	0	0	0	0	0	0	0	0	0	60	40	0	0	0	6	6	0	0.5	6
549.8	Molecule47	210.34	6.18647	20.7412	32.9524	22.8526	37.7368	0.610035	0.969188	0.672135	1.10991	0.141667	34	16	12	2	35	17	12	23	3	0.0857143	0	0	12	18	16	0	0	0	0	0	0	0	0	0	0	0	0	52.9412	47.0588	0	0	0	4	12	0	0.25	6
512.7	Molecule48	130.2	6.51	12.634	19.418	13.807	22.076	0.6317	0.9709	0.69035	1.1038	0.222222	20	10	6	3	20	10	7	15	0	0	0	1	6	10	10	0	0	0	0	0	0	0	0	0	0	0	0	50	50	0	0	0	2	6	2	0.2	6
500.1	Molecule49	130.2	6.51	12.634	19.418	13.807	22.076	0.6317	0.9709	0.69035	1.1038	0.244444	20	10	6	1	21	11	7	15	0	0	1	0	6	10	10	0	0	0	0	0	0	0	0	0	0	0	0	50	50	0	0	0	2	8	0	0.2	8
492.3	Molecule50	128.18	7.12111	12.1072	17.5344	13.0456	19.6608	0.672622	0.974133	0.724756	1.09227	0.244444	18	10	10	0	19	11	11	16.5	0	0	0	0	11	8	10	0	0	0	0	0	0	0	0	0	0	0	0	44.4444	55.5556	0	0	0	0	10	0	0	10
485	Molecule51	116.17	6.83353	11.1072	16.5344	12.0456	18.6608	0.653365	0.972612	0.708565	1.09769	0.25	17	9	6	2	17	9	7	14	0	0	0	1	6	8	9	0	0	0	0	0	0	0	0	0	0	0	0	47.0588	52.9412	0	0	0	1	6	2	0.111111	6
481.8	Molecule52	148.27	5.49148	15.2144	26.0688	17.0912	30.3216	0.563496	0.965511	0.633007	1.12302	0.2	27	11	6	5	27	11	6	14	0	0	0	0	6	16	11	0	0	0	0	0	0	0	0	0	0	0	0	59.2593	40.7407	0	0	0	5	6	0	0.454545	6
480.8	Molecule53	130.2	6.51	12.634	19.418	13.807	22.076	0.6317	0.9709	0.69035	1.1038	0.222222	20	10	6	1	20	10	7	15	0	0	0	1	6	10	10	0	0	0	0	0	0	0	0	0	0	0	0	50	50	0	0	0	2	6	2	0.2	6
471.4	Molecule54	182.28	6.51	17.6876	27.1852	19.3298	30.9064	0.6317	0.9709	0.69035	1.1038	0.164835	28	14	12	0	29	15	12	21	3	0.103448	0	0	12	14	14	0	0	0	0	0	0	0	0	0	0	0	0	50	50	0	0	0	2	12	0	0.142857	6
469.3	Molecule55	132.22	6.01	13.1608	21.3016	14.5684	24.4912	0.598218	0.968255	0.6622	1.11324	0.222222	22	10	6	3	22	10	7	14	1	0.0454545	1	0	6	12	10	0	0	0	0	0	0	0	0	0	0	0	0	54.5455	45.4545	0	0	0	2	8	0	0.2	8
468	Molecule56	158.26	6.08692	15.6876	25.1852	17.3298	28.9064	0.603369	0.968662	0.666531	1.11178	0.19697	26	12	6	0	27	13	7	17	1	0.037037	1	0	6	14	12	0	0	0	0	0	0	0	0	0	0	0	0	53.8462	46.1538	0	0	0	4	8	0	0.333333	8
467.7	Molecule57	116.17	6.83353	11.1072	16.5344	12.0456	18.6608	0.653365	0.972612	0.708565	1.09769	0.277778	17	9	6	0	18	10	7	14	0	0	1	0	6	8	9	0	0	0	0	0	0	0	0	0	0	0	0	47.0588	52.9412	0	0	0	1	8	0	0.111111	8
466.1	Molecule58	130.2	6.51	12.634	19.418	13.807	22.076	0.6317	0.9709	0.69035	1.1038	0.244444	20	10	6	0	21	11	7	15	0	0	1	0	6	10	10	0	0	0	0	0	0	0	0	0	0	0	0	50	50	0	0	0	2	8	0	0.2	8
466.1	Molecule59	128.18	7.12111	12.1072	17.5344	13.0456	19.6608	0.672622	0.974133	0.724756	1.09227	0.244444	18	10	10	0	19	11	11	16.5	0	0	0	0	11	8	10	0	0	0	0	0	0	0	0	0	0	0	0	44.4444	55.5556	0	0	0	0	10	0	0	10
443.7	Molecule60	116.17	6.83353	11.1072	16.5344	12.0456	18.6608	0.653365	0.972612	0.708565	1.09769	0.25	17	9	6	1	17	9	7	14	1	0.0588235	0	1	6	8	9	0	0	0	0	0	0	0	0	0	0	0	0	47.0588	52.9412	0	0	0	1	6	2	0.111111	6
442.6	Molecule61	130.2	6.51	12.634	19.418	13.807	22.076	0.6317	0.9709	0.69035	1.1038	0.222222	20	10	6	2	20	10	7	15	1	0.05	0	1	6	10	10	0	0	0	0	0	0	0	0	0	0	0	0	50	50	0	0	0	2	6	2	0.2	6
439.5	Molecule62	118.19	6.22053	11.634	18.418	12.807	21.076	0.612316	0.969368	0.674053	1.10926	0.277778	19	9	6	0	20	10	6	13	0	0	0	0	6	10	9	0	0	0	0	0	0	0	0	0	0	0	0	52.6316	47.3684	0	0	0	3	6	0	0.333333	6
436.9	Molecule63	132.22	6.01	13.1608	21.3016	14.5684	24.4912	0.598218	0.968255	0.6622	1.11324	0.222222	22	10	6	2	22	10	7	14	1	0.0454545	1	0	6	12	10	0	0	0	0	0	0	0	0	0	0	0	0	54.5455	45.4545	0	0	0	2	8	0	0.2	8
427.5	Molecule64	116.17	6.83353	11.1072	16.5344	12.0456	18.6608	0.653365	0.972612	0.708565	1.09769	0.25	17	9	6	1	17	9	7	14	0	0	0	1	6	8	9	0	0	0	0	0	0	0	0	0	0	0	0	47.0588	52.9412	0	0	0	1	6	2	0.111111	6
413.9	Molecule65	196.31	6.33258	19.2144	30.0688	21.0912	34.3216	0.619819	0.969961	0.680361	1.10715	0.152381	31	15	12	0	32	16	12	22	4	0.125	0	0	12	16	15	0	0	0	0	0	0	0	0	0	0	0	0	51.6129	48.3871	0	0	0	3	12	0	0.2	6
410.8	Molecule66	148.27	5.49148	15.2144	26.0688	17.0912	30.3216	0.563496	0.965511	0.633007	1.12302	0.2	27	11	6	4	27	11	6	14	1	0.037037	0	0	6	16	11	0	0	0	0	0	0	0	0	0	0	0	0	59.2593	40.7407	0	0	0	5	6	0	0.454545	6
408.1	Molecule67	118.19	6.22053	11.634	18.418	12.807	21.076	0.612316	0.969368	0.674053	1.10926	0.25	19	9	6	2	19	9	7	13	1	0.0526316	1	0	6	10	9	0	0	0	0	0	0	0	0	0	0	0	0	52.6316	47.3684	0	0	0	1	8	0	0.111111	8
393	Molecule68	134.24	5.59333	13.6876	23.1852	15.3298	26.9064	0.570317	0.96605	0.638742	1.1211	0.222222	24	10	6	4	24	10	6	13	0	0	0	0	6	14	10	0	0	0	0	0	0	0	0	0	0	0	0	58.3333	41.6667	0	0	0	4	6	0	0.4	6
393	Molecule69	134.24	5.59333	13.6876	23.1852	15.3298	26.9064	0.570317	0.96605	0.638742	1.1211	0.222222	24	10	6	4	24	10	6	13	0	0	0	0	6	14	10	0	0	0	0	0	0	0	0	0	0	0	0	58.3333	41.6667	0	0	0	4	6	0	0.4	6
386.2	Molecule70	134.24	5.59333	13.6876	23.1852	15.3298	26.9064	0.570317	0.96605	0.638742	1.1211	0.222222	24	10	6	4	24	10	6	13	0	0	0	0	6	14	10	0	0	0	0	0	0	0	0	0	0	0	0	58.3333	41.6667	0	0	0	4	6	0	0.4	6
384.6	Molecule71	116.17	6.83353	11.1072	16.5344	12.0456	18.6608	0.653365	0.972612	0.708565	1.09769	0.25	17	9	6	2	17	9	7	14	0	0	0	1	6	8	9	0	0	0	0	0	0	0	0	0	0	0	0	47.0588	52.9412	0	0	0	1	6	2	0.111111	6
377.3	Molecule72	160.28	5.72429	16.2144	27.0688	18.0912	31.3216	0.579086	0.966743	0.646114	1.11863	0.19697	28	12	6	0	29	13	6	16	1	0.0344828	0	0	6	16	12	0	0	0	0	0	0	0	0	0	0	0	0	57.1429	42.8571	0	0	0	6	6	0	0.5	6
376.3	Molecule73	134.24	5.59333	13.6876	23.1852	15.3298	26.9064	0.570317	0.96605	0.638742	1.1211	0.222222	24	10	6	2	24	10	6	13	2	0.0833333	0	0	6	14	10	0	0	0	0	0	0	0	0	0	0	0	0	58.3333	41.6667	0	0	0	4	6	0	0.4	6
374.7	Molecule74	116.17	6.83353	11.1072	16.5344	12.0456	18.6608	0.653365	0.972612	0.708565	1.09769	0.25	17	9	6	2	17	9	7	14	0	0	0	1	6	8	9	0	0	0	0	0	0	0	0	0	0	0	0	47.0588	52.9412	0	0	0	1	6	2	0.111111	6
353.3	Molecule75	162.3	5.41	16.7412	28.9524	18.8526	33.7368	0.55804	0.96508	0.62842	1.12456	0.181818	30	12	6	4	30	12	6	15	2	0.0666667	0	0	6	18	12	0	0	0	0	0	0	0	0	0	0	0	0	60	40	0	0	0	6	6	0	0.5	6
352.2	Molecule76	118.19	6.22053	11.634	18.418	12.807	21.076	0.612316	0.969368	0.674053	1.10926	0.25	19	9	6	1	19	9	7	13	1	0.0526316	1	0	6	10	9	0	0	0	0	0	0	0	0	0	0	0	0	52.6316	47.3684	0	0	0	1	8	0	0.111111	8
343.9	Molecule77	118.19	6.22053	11.634	18.418	12.807	21.076	0.612316	0.969368	0.674053	1.10926	0.277778	19	9	6	0	20	10	6	13	1	0.05	0	0	6	10	9	0	0	0	0	0	0	0	0	0	0	0	0	52.6316	47.3684	0	0	0	3	6	0	0.333333	6
336	Molecule78	132.22	6.01	13.1608	21.3016	14.5684	24.4912	0.598218	0.968255	0.6622	1.11324	0.244444	22	10	6	0	23	11	6	14	0	0	0	0	6	12	10	0	0	0	0	0	0	0	0	0	0	0	0	54.5455	45.4545	0	0	0	4	6	0	0.4	6
330.3	Molecule79	134.24	5.59333	13.6876	23.1852	15.3298	26.9064	0.570317	0.96605	0.638742	1.1211	0.222222	24	10	6	3	24	10	6	13	1	0.0416667	0	0	6	14	10	0	0	0	0	0	0	0	0	0	0	0	0	58.3333	41.6667	0	0	0	4	6	0	0.4	6
330.3	Molecule80	274.54	5.08407	28.9556	52.0212	32.9438	61.0584	0.536215	0.963356	0.61007	1.13071	0.105263	54	20	6	1	54	20	6	23	13	0.240741	0	0	6	34	20	0	0	0	0	0	0	0	0	0	0	0	0	62.963	37.037	0	0	0	14	6	0	0.7	6
322.4	Molecule81	118.19	6.22053	11.634	18.418	12.807	21.076	0.612316	0.969368	0.674053	1.10926	0.25	19	9	6	2	19	9	7	13	1	0.0526316	1	0	6	10	9	0	0	0	0	0	0	0	0	0	0	0	0	52.6316	47.3684	0	0	0	1	8	0	0.111111	8
320.9	Molecule82	134.24	5.59333	13.6876	23.1852	15.3298	26.9064	0.570317	0.96605	0.638742	1.1211	0.222222	24	10	6	2	24	10	6	13	2	0.0833333	0	0	6	14	10	0	0	0	0	0	0	0	0	0	0	0	0	58.3333	41.6667	0	0	0	4	6	0	0.4	6
319.8	Molecule83	182.23	7.59292	16.3488	23.7453	17.2615	26.2854	0.6812	0.989387	0.719229	1.09522	0.164835	24	14	12	1	25	15	13	22	2	0.08	1	0	12	10	13	0	1	0	0	0	0	0	0	0	0	1	0	41.6667	54.1667	0	4.16667	0	0	13	0	0	14
319.8	Molecule84	260.51	5.10804	27.4288	49.1376	31.1824	57.6432	0.53782	0.963482	0.61142	1.13026	0.111111	51	19	6	1	51	19	6	22	12	0.235294	0	0	6	32	19	0	0	0	0	0	0	0	0	0	0	0	0	62.7451	37.2549	0	0	0	13	6	0	0.684211	6
318.8	Molecule85	118.19	6.22053	11.634	18.418	12.807	21.076	0.612316	0.969368	0.674053	1.10926	0.25	19	9	6	2	19	9	7	13	1	0.0526316	1	0	6	10	9	0	0	0	0	0	0	0	0	0	0	0	0	52.6316	47.3684	0	0	0	1	8	0	0.111111	8
315.1	Molecule86	120.21	5.72429	12.1608	20.3016	13.5684	23.4912	0.579086	0.966743	0.646114	1.11863	0.25	21	9	6	3	21	9	6	12	0	0	0	0	6	12	9	0	0	0	0	0	0	0	0	0	0	0	0	57.1429	42.8571	0	0	0	3	6	0	0.333333	6
310.9	Molecule87	118.19	6.22053	11.634	18.418	12.807	21.076	0.612316	0.969368	0.674053	1.10926	0.25	19	9	6	1	19	9	7	13	2	0.105263	1	0	6	10	9	0	0	0	0	0	0	0	0	0	0	0	0	52.6316	47.3684	0	0	0	1	8	0	0.111111	6
310.9	Molecule88	120.21	5.72429	12.1608	20.3016	13.5684	23.4912	0.579086	0.966743	0.646114	1.11863	0.25	21	9	6	3	21	9	6	12	0	0	0	0	6	12	9	0	0	0	0	0	0	0	0	0	0	0	0	57.1429	42.8571	0	0	0	3	6	0	0.333333	6
308.3	Molecule89	120.21	5.72429	12.1608	20.3016	13.5684	23.4912	0.579086	0.966743	0.646114	1.11863	0.25	21	9	6	3	21	9	6	12	0	0	0	0	6	12	9	0	0	0	0	0	0	0	0	0	0	0	0	57.1429	42.8571	0	0	0	3	6	0	0.333333	6
304.1	Molecule90	246.48	5.135	25.902	46.254	29.421	54.228	0.539625	0.963625	0.612938	1.12975	0.117647	48	18	6	1	48	18	6	21	11	0.229167	0	0	6	30	18	0	0	0	0	0	0	0	0	0	0	0	0	62.5	37.5	0	0	0	12	6	0	0.666667	6
298.9	Molecule91	130.2	6.51	12.634	19.418	13.807	22.076	0.6317	0.9709	0.69035	1.1038	0.222222	20	10	6	1	20	10	7	15	2	0.1	0	1	6	10	10	0	0	0	0	0	0	0	0	0	0	0	0	50	50	0	0	0	2	6	2	0.2	6
293.7	Molecule92	232.45	5.16556	24.3752	43.3704	27.6596	50.8128	0.541671	0.963787	0.614658	1.12917	0.125	45	17	6	1	45	17	6	20	10	0.222222	0	0	6	28	17	0	0	0	0	0	0	0	0	0	0	0	0	62.2222	37.7778	0	0	0	11	6	0	0.647059	6
291.1	Molecule93	134.24	5.59333	13.6876	23.1852	15.3298	26.9064	0.570317	0.96605	0.638742	1.1211	0.222222	24	10	6	3	24	10	6	13	1	0.0416667	0	0	6	14	10	0	0	0	0	0	0	0	0	0	0	0	0	58.3333	41.6667	0	0	0	4	6	0	0.4	6
286.4	Molecule94	118.19	6.22053	11.634	18.418	12.807	21.076	0.612316	0.969368	0.674053	1.10926	0.25	19	9	6	2	19	9	7	13	1	0.0526316	1	0	6	10	9	0	0	0	0	0	0	0	0	0	0	0	0	52.6316	47.3684	0	0	0	1	8	0	0.111111	8
283.2	Molecule95	204.39	5.24077	21.3216	37.6032	24.1368	43.9824	0.546708	0.964185	0.618892	1.12775	0.142857	39	15	6	1	39	15	6	18	8	0.205128	0	0	6	24	15	0	0	0	0	0	0	0	0	0	0	0	0	61.5385	38.4615	0	0	0	9	6	0	0.6	6
283.2	Molecule96	218.42	5.20048	22.8484	40.4868	25.8982	47.3976	0.54401	0.963971	0.616624	1.12851	0.133333	42	16	6	1	42	16	6	19	9	0.214286	0	0	6	26	16	0	0	0	0	0	0	0	0	0	0	0	0	61.9048	38.0952	0	0	0	10	6	0	0.625	6
278	Molecule97	120.21	5.72429	12.1608	20.3016	13.5684	23.4912	0.579086	0.966743	0.646114	1.11863	0.25	21	9	6	2	21	9	6	12	1	0.047619	0	0	6	12	9	0	0	0	0	0	0	0	0	0	0	0	0	57.1429	42.8571	0	0	0	3	6	0	0.333333	6
275.9	Molecule98	132.22	6.01	13.1608	21.3016	14.5684	24.4912	0.598218	0.968255	0.6622	1.11324	0.222222	22	10	6	1	22	10	7	14	3	0.136364	1	0	6	12	10	0	0	0	0	0	0	0	0	0	0	0	0	54.5455	45.4545	0	0	0	2	8	0	0.2	6
272.8	Molecule99	148.27	5.49148	15.2144	26.0688	17.0912	30.3216	0.563496	0.965511	0.633007	1.12302	0.2	27	11	6	3	27	11	6	14	2	0.0740741	0	0	6	16	11	0	0	0	0	0	0	0	0	0	0	0	0	59.2593	40.7407	0	0	0	5	6	0	0.454545	6
270.7	Molecule100	134.24	5.59333	13.6876	23.1852	15.3298	26.9064	0.570317	0.96605	0.638742	1.1211	0.222222	24	10	6	2	24	10	6	13	2	0.0833333	0	0	6	14	10	0	0	0	0	0	0	0	0	0	0	0	0	58.3333	41.6667	0	0	0	4	6	0	0.4	6
267	Molecule101	120.21	5.72429	12.1608	20.3016	13.5684	23.4912	0.579086	0.966743	0.646114	1.11863	0.25	21	9	6	2	21	9	6	12	1	0.047619	0	0	6	12	9	0	0	0	0	0	0	0	0	0	0	0	0	57.1429	42.8571	0	0	0	3	6	0	0.333333	6
258.1	Molecule102	148.27	5.49148	15.2144	26.0688	17.0912	30.3216	0.563496	0.965511	0.633007	1.12302	0.2	27	11	6	2	27	11	6	14	3	0.111111	0	0	6	16	11	0	0	0	0	0	0	0	0	0	0	0	0	59.2593	40.7407	0	0	0	5	6	0	0.454545	6
257.6	Molecule103	134.24	5.59333	13.6876	23.1852	15.3298	26.9064	0.570317	0.96605	0.638742	1.1211	0.222222	24	10	6	2	24	10	6	13	2	0.0833333	0	0	6	14	10	0	0	0	0	0	0	0	0	0	0	0	0	58.3333	41.6667	0	0	0	4	6	0	0.4	6
257.1	Molecule104	176.33	5.34333	18.268	31.836	20.614	37.152	0.553576	0.964727	0.624667	1.12582	0.166667	33	13	6	1	33	13	6	16	6	0.181818	0	0	6	20	13	0	0	0	0	0	0	0	0	0	0	0	0	60.6061	39.3939	0	0	0	7	6	0	0.538462	6
257.1	Molecule105	190.36	5.28778	19.7948	34.7196	22.3754	40.5672	0.549856	0.964433	0.621539	1.12687	0.153846	36	14	6	1	36	14	6	17	7	0.194444	0	0	6	22	14	0	0	0	0	0	0	0	0	0	0	0	0	61.1111	38.8889	0	0	0	8	6	0	0.571429	6
257.1	Molecule106	120.21	5.72429	12.1608	20.3016	13.5684	23.4912	0.579086	0.966743	0.646114	1.11863	0.25	21	9	6	2	21	9	6	12	1	0.047619	0	0	6	12	9	0	0	0	0	0	0	0	0	0	0	0	0	57.1429	42.8571	0	0	0	3	6	0	0.333333	6
255	Molecule107	148.27	5.49148	15.2144	26.0688	17.0912	30.3216	0.563496	0.965511	0.633007	1.12302	0.2	27	11	6	1	27	11	6	14	4	0.148148	0	0	6	16	11	0	0	0	0	0	0	0	0	0	0	0	0	59.2593	40.7407	0	0	0	5	6	0	0.454545	6
246.7	Molecule108	162.3	5.41	16.7412	28.9524	18.8526	33.7368	0.55804	0.96508	0.62842	1.12456	0.181818	30	12	6	1	30	12	6	15	5	0.166667	0	0	6	18	12	0	0	0	0	0	0	0	0	0	0	0	0	60	40	0	0	0	6	6	0	0.5	6
245.1	Molecule109	134.24	5.59333	13.6876	23.1852	15.3298	26.9064	0.570317	0.96605	0.638742	1.1211	0.222222	24	10	6	1	24	10	6	13	3	0.125	0	0	6	14	10	0	0	0	0	0	0	0	0	0	0	0	0	58.3333	41.6667	0	0	0	4	6	0	0.4	6
241.4	Molecule110	170.22	7.40087	15.3488	22.7453	16.2615	25.2854	0.667339	0.988926	0.707022	1.09937	0.179487	23	13	12	0	24	14	12	20	2	0.0833333	0	0	12	10	12	0	1	0	0	0	0	0	0	0	0	1	0	43.4783	52.1739	0	4.34783	0	0	12	0	0	6
235.7	Molecule111	120.21	5.72429	12.1608	20.3016	13.5684	23.4912	0.579086	0.966743	0.646114	1.11863	0.25	21	9	6	1	21	9	6	12	2	0.0952381	0	0	6	12	9	0	0	0	0	0	0	0	0	0	0	0	0	57.1429	42.8571	0	0	0	3	6	0	0.333333	6
223.7	Molecule112	106.18	5.89889	10.634	17.418	11.807	20.076	0.590778	0.967667	0.655944	1.11533	0.285714	18	8	6	1	18	8	6	11	1	0.0555556	0	0	6	10	8	0	0	0	0	0	0	0	0	0	0	0	0	55.5556	44.4444	0	0	0	2	6	0	0.25	6
221.6	Molecule113	106.18	5.89889	10.634	17.418	11.807	20.076	0.590778	0.967667	0.655944	1.11533	0.285714	18	8	6	2	18	8	6	11	0	0	0	0	6	10	8	0	0	0	0	0	0	0	0	0	0	0	0	55.5556	44.4444	0	0	0	2	6	0	0.25	6
216.3	Molecule114	102.14	7.29571	9.5804	13.6508	10.2842	15.2456	0.684314	0.975057	0.734586	1.08897	0.285714	14	8	6	1	14	8	7	13	0	0	0	1	6	6	8	0	0	0	0	0	0	0	0	0	0	0	0	42.8571	57.1429	0	0	0	0	6	2	0	6
211.1	Molecule115	106.18	5.89889	10.634	17.418	11.807	20.076	0.590778	0.967667	0.655944	1.11533	0.285714	18	8	6	2	18	8	6	11	0	0	0	0	6	10	8	0	0	0	0	0	0	0	0	0	0	0	0	55.5556	44.4444	0	0	0	2	6	0	0.25	6
204.8	Molecule116	106.18	5.89889	10.634	17.418	11.807	20.076	0.590778	0.967667	0.655944	1.11533	0.285714	18	8	6	2	18	8	6	11	0	0	0	0	6	10	8	0	0	0	0	0	0	0	0	0	0	0	0	55.5556	44.4444	0	0	0	2	6	0	0.25	6
199.1	Molecule117	134.24	5.59333	13.6876	23.1852	15.3298	26.9064	0.570317	0.96605	0.638742	1.1211	0.222222	24	10	6	2	24	10	6	13	2	0.0833333	0	0	6	14	10	0	0	0	0	0	0	0	0	0	0	0	0	58.3333	41.6667	0	0	0	4	6	0	0.4	6
189.2	Molecule118	160.28	5.72429	16.2144	27.0688	18.0912	31.3216	0.579086	0.966743	0.646114	1.11863	0.212121	28	12	0	2	30	14	2	16	0	0	2	0	0	16	12	0	0	0	0	0	0	0	0	0	0	0	0	57.1429	42.8571	0	0	0	8	4	0	0.666667	0
187.6	Molecule119	120.21	5.72429	12.1608	20.3016	13.5684	23.4912	0.579086	0.966743	0.646114	1.11863	0.25	21	9	6	2	21	9	6	12	1	0.047619	0	0	6	12	9	0	0	0	0	0	0	0	0	0	0	0	0	57.1429	42.8571	0	0	0	3	6	0	0.333333	6
175.6	Molecule120	94.17	5.53941	9.634	16.418	10.807	19.076	0.566706	0.965765	0.635706	1.12212	0.333333	17	7	0	1	17	7	2	9	0	0	2	0	0	10	7	0	0	0	0	0	0	0	0	0	0	0	0	58.8235	41.1765	0	0	0	3	4	0	0.428571	0
174	Molecule121	104.16	6.51	10.1072	15.5344	11.0456	17.6608	0.6317	0.9709	0.69035	1.1038	0.285714	16	8	6	1	16	8	7	12	1	0.0625	1	0	6	8	8	0	0	0	0	0	0	0	0	0	0	0	0	50	50	0	0	0	0	8	0	0	8
170.9	Molecule122	92.15	6.14333	9.1072	14.5344	10.0456	16.6608	0.607147	0.96896	0.669707	1.11072	0.333333	15	7	6	1	15	7	6	10	0	0	0	0	6	8	7	0	0	0	0	0	0	0	0	0	0	0	0	53.3333	46.6667	0	0	0	1	6	0	0.142857	6
161	Molecule123	138.28	4.93857	14.7412	26.9524	16.8526	31.7368	0.526471	0.962586	0.601879	1.13346	0.222222	28	10	0	3	28	10	1	11	1	0.0357143	1	0	0	18	10	0	0	0	0	0	0	0	0	0	0	0	0	64.2857	35.7143	0	0	0	8	2	0	0.8	0
157.8	Molecule124	132.22	6.01	13.1608	21.3016	14.5684	24.4912	0.598218	0.968255	0.6622	1.11324	0.266667	22	10	0	0	24	12	2	14	0	0	2	0	0	12	10	0	0	0	0	0	0	0	0	0	0	0	0	54.5455	45.4545	0	0	0	6	4	0	0.6	0
112.3	Molecule125	122.18	6.43053	11.3488	18.7453	12.2615	21.2854	0.597305	0.986595	0.645342	1.12028	0.25	19	9	6	1	19	9	6	12	2	0.105263	0	0	6	10	8	0	1	0	0	0	0	0	0	0	0	1	0	52.6316	42.1053	0	5.26316	0	2	6	0	0.25	6
107.1	Molecule126	108.15	6.75938	9.822	15.8617	10.5001	17.8702	0.613875	0.991356	0.656256	1.11689	0.285714	16	8	6	1	16	8	6	11	1	0.0625	0	0	6	8	7	0	1	0	0	0	0	0	0	0	0	1	0	50	43.75	0	6.25	0	1	6	0	0.142857	6
105.5	Molecule127	138.28	4.93857	14.7412	26.9524	16.8526	31.7368	0.526471	0.962586	0.601879	1.13346	0.244444	28	10	0	0	29	11	0	11	0	0	0	0	0	18	10	0	0	0	0	0	0	0	0	0	0	0	0	64.2857	35.7143	0	0	0	10	0	0	1	0
101.4	Molecule128	80.14	5.72429	8.1072	13.5344	9.0456	15.6608	0.579086	0.966743	0.646114	1.11863	0.4	14	6	0	0	14	6	2	8	0	0	2	0	0	8	6	0	0	0	0	0	0	0	0	0	0	0	0	57.1429	42.8571	0	0	0	2	4	0	0.333333	0
100.3	Molecule129	166.34	4.89235	17.7948	32.7196	20.3754	38.5672	0.523376	0.962341	0.599276	1.13433	0.19697	34	12	0	0	35	13	0	13	1	0.0285714	0	0	0	22	12	0	0	0	0	0	0	0	0	0	0	0	0	64.7059	35.2941	0	0	0	12	0	0	1	0
100.3	Molecule130	78.12	6.51	7.5804	11.6508	8.2842	13.2456	0.6317	0.9709	0.69035	1.1038	0.4	12	6	6	0	12	6	6	9	0	0	0	0	6	6	6	0	0	0	0	0	0	0	0	0	0	0	0	50	50	0	0	0	0	6	0	0	6
99.3	Molecule131	170.38	4.48368	18.8484	36.4868	21.8982	43.3976	0.496011	0.960179	0.576268	1.14204	0.166667	38	12	0	7	37	11	0	11	4	0.108108	0	0	0	26	12	0	0	0	0	0	0	0	0	0	0	0	0	68.4211	31.5789	0	0	0	12	0	0	1	0
98.8	Molecule132	80.14	5.72429	8.1072	13.5344	9.0456	15.6608	0.579086	0.966743	0.646114	1.11863	0.4	14	6	0	0	14	6	2	8	0	0	2	0	0	8	6	0	0	0	0	0	0	0	0	0	0	0	0	57.1429	42.8571	0	0	0	2	4	0	0.333333	4
97.7	Molecule133	82.16	5.135	8.634	15.418	9.807	18.076	0.539625	0.963625	0.612938	1.12975	0.4	16	6	0	1	16	6	1	7	0	0	1	0	0	10	6	0	0	0	0	0	0	0	0	0	0	0	0	62.5	37.5	0	0	0	4	2	0	0.666667	0
90.3	Molecule134	168.36	4.67667	18.3216	34.6032	21.1368	40.9824	0.508933	0.9612	0.587133	1.1384	0.166667	36	12	0	2	35	11	1	12	9	0.257143	1	0	0	24	12	0	0	0	0	0	0	0	0	0	0	0	0	66.6667	33.3333	0	0	0	10	2	0	0.833333	0
89.3	Molecule135	112.24	4.67667	12.2144	23.0688	14.0912	27.3216	0.508933	0.9612	0.587133	1.1384	0.25	24	8	0	5	23	7	1	8	1	0.0434783	1	0	0	16	8	0	0	0	0	0	0	0	0	0	0	0	0	66.6667	33.3333	0	0	0	6	2	0	0.75	0
87	Molecule136	112.24	4.67667	12.2144	23.0688	14.0912	27.3216	0.508933	0.9612	0.587133	1.1384	0.25	24	8	0	5	23	7	1	8	1	0.0434783	1	0	0	16	8	0	0	0	0	0	0	0	0	0	0	0	0	66.6667	33.3333	0	0	0	6	2	0	0.75	0
85	Molecule137	96.19	5.06263	10.1608	18.3016	11.5684	21.4912	0.534779	0.963242	0.608863	1.13112	0.333333	19	7	0	1	19	7	1	8	0	0	1	0	0	12	7	0	0	0	0	0	0	0	0	0	0	0	0	63.1579	36.8421	0	0	0	5	2	0	0.714286	0
82.8	Molecule138	126.27	4.67667	13.7412	25.9524	15.8526	30.7368	0.508933	0.9612	0.587133	1.1384	0.25	27	9	0	3	27	9	0	9	0	0	0	0	0	18	9	0	0	0	0	0	0	0	0	0	0	0	0	66.6667	33.3333	0	0	0	9	0	0	1	0
80.5	Molecule139	68.13	5.24077	7.1072	12.5344	8.0456	14.6608	0.546708	0.964185	0.618892	1.12775	0.5	13	5	0	0	13	5	1	6	0	0	1	0	0	8	5	0	0	0	0	0	0	0	0	0	0	0	0	61.5385	38.4615	0	0	0	3	2	0	0.6	0
79	Molecule140	96.19	5.06263	10.1608	18.3016	11.5684	21.4912	0.534779	0.963242	0.608863	1.13112	0.333333	19	7	0	0	19	7	1	8	0	0	1	0	0	12	7	0	0	0	0	0	0	0	0	0	0	0	0	63.1579	36.8421	0	0	0	5	2	0	0.714286	0
78	Molecule141	110.22	5.01	11.6876	21.1852	13.3298	24.9064	0.531255	0.962964	0.6059	1.13211	0.285714	22	8	0	0	22	8	1	9	0	0	1	0	0	14	8	0	0	0	0	0	0	0	0	0	0	0	0	63.6364	36.3636	0	0	0	6	2	0	0.75	0
76.8	Molecule142	140.3	4.67667	15.268	28.836	17.614	34.152	0.508933	0.9612	0.587133	1.1384	0.222222	30	10	0	1	30	10	0	10	3	0.1	0	0	0	20	10	0	0	0	0	0	0	0	0	0	0	0	0	66.6667	33.3333	0	0	0	10	0	0	1	0
74.8	Molecule143	140.3	4.67667	15.268	28.836	17.614	34.152	0.508933	0.9612	0.587133	1.1384	0.2	30	10	0	2	29	9	1	10	7	0.241379	1	0	0	20	10	0	0	0	0	0	0	0	0	0	0	0	0	66.6667	33.3333	0	0	0	8	2	0	0.8	0
74.7	Molecule144	126.27	4.67667	13.7412	25.9524	15.8526	30.7368	0.508933	0.9612	0.587133	1.1384	0.25	27	9	0	2	27	9	0	9	1	0.037037	0	0	0	18	9	0	0	0	0	0	0	0	0	0	0	0	0	66.6667	33.3333	0	0	0	9	0	0	1	0
74.1	Molecule145	110.22	5.01	11.6876	21.1852	13.3298	24.9064	0.531255	0.962964	0.6059	1.13211	0.25	22	8	0	2	21	7	1	9	4	0.190476	0	1	0	14	8	0	0	0	0	0	0	0	0	0	0	0	0	63.6364	36.3636	0	0	0	6	0	2	0.75	0
72.8	Molecule146	98.21	4.67667	10.6876	20.1852	12.3298	23.9064	0.508933	0.9612	0.587133	1.1384	0.285714	21	7	0	5	20	6	1	7	1	0.05	1	0	0	14	7	0	0	0	0	0	0	0	0	0	0	0	0	66.6667	33.3333	0	0	0	5	2	0	0.714286	0
71.7	Molecule147	170.38	4.48368	18.8484	36.4868	21.8982	43.3976	0.496011	0.960179	0.576268	1.14204	0.166667	38	12	0	2	37	11	0	11	9	0.243243	0	0	0	26	12	0	0	0	0	0	0	0	0	0	0	0	0	68.4211	31.5789	0	0	0	12	0	0	1	0
69.2	Molecule148	126.27	4.67667	13.7412	25.9524	15.8526	30.7368	0.508933	0.9612	0.587133	1.1384	0.25	27	9	0	1	27	9	0	9	2	0.0740741	0	0	0	18	9	0	0	0	0	0	0	0	0	0	0	0	0	66.6667	33.3333	0	0	0	9	0	0	1	0
68.5	Molecule149	112.24	4.67667	12.2144	23.0688	14.0912	27.3216	0.508933	0.9612	0.587133	1.1384	0.25	24	8	0	5	23	7	1	8	2	0.0869565	1	0	0	16	8	0	0	0	0	0	0	0	0	0	0	0	0	66.6667	33.3333	0	0	0	6	2	0	0.75	0
67.9	Molecule150	112.24	4.67667	12.2144	23.0688	14.0912	27.3216	0.508933	0.9612	0.587133	1.1384	0.285714	24	8	0	2	24	8	0	8	0	0	0	0	0	16	8	0	0	0	0	0	0	0	0	0	0	0	0	66.6667	33.3333	0	0	0	8	0	0	1	0
67.7	Molecule151	96.19	5.06263	10.1608	18.3016	11.5684	21.4912	0.534779	0.963242	0.608863	1.13112	0.285714	19	7	0	3	18	6	2	8	3	0.166667	2	0	0	12	7	0	0	0	0	0	0	0	0	0	0	0	0	63.1579	36.8421	0	0	0	3	4	0	0.428571	0
67.6	Molecule152	112.24	4.67667	12.2144	23.0688	14.0912	27.3216	0.508933	0.9612	0.587133	1.1384	0.285714	24	8	0	2	24	8	0	8	0	0	0	0	0	16	8	0	0	0	0	0	0	0	0	0	0	0	0	66.6667	33.3333	0	0	0	8	0	0	1	0
67.6	Molecule153	112.24	4.67667	12.2144	23.0688	14.0912	27.3216	0.508933	0.9612	0.587133	1.1384	0.285714	24	8	0	2	24	8	0	8	0	0	0	0	0	16	8	0	0	0	0	0	0	0	0	0	0	0	0	66.6667	33.3333	0	0	0	8	0	0	1	0
65.8	Molecule154	142.27	5.08107	14.456	27.2797	16.3071	31.9462	0.516286	0.974275	0.582396	1.14094	0.2	28	10	0	7	27	9	1	10	2	0.0740741	1	0	0	18	9	0	1	0	0	0	0	0	0	0	0	1	0	64.2857	32.1429	0	3.57143	0	8	1	0	0.888889	0
64.7	Molecule155	156.35	4.46714	17.3216	33.6032	20.1368	39.9824	0.494903	0.960091	0.575337	1.14235	0.181818	35	11	0	2	34	10	0	10	8	0.235294	0	0	0	24	11	0	0	0	0	0	0	0	0	0	0	0	0	68.5714	31.4286	0	0	0	11	0	0	1	0
64.5	Molecule156	112.24	4.67667	12.2144	23.0688	14.0912	27.3216	0.508933	0.9612	0.587133	1.1384	0.25	24	8	0	3	23	7	1	8	3	0.130435	1	0	0	16	8	0	0	0	0	0	0	0	0	0	0	0	0	66.6667	33.3333	0	0	0	6	2	0	0.75	0
64.4	Molecule157	126.27	4.67667	13.7412	25.9524	15.8526	30.7368	0.508933	0.9612	0.587133	1.1384	0.222222	27	9	0	2	26	8	1	9	6	0.230769	1	0	0	18	9	0	0	0	0	0	0	0	0	0	0	0	0	66.6667	33.3333	0	0	0	7	2	0	0.777778	0
63.6	Molecule158	158.32	4.79758	16.5096	32.0469	18.8299	37.7766	0.500291	0.971118	0.570603	1.14475	0.181818	33	11	0	4	32	10	0	10	6	0.1875	0	0	0	22	10	0	1	0	0	0	0	0	0	0	0	1	0	66.6667	30.303	0	3.0303	0	10	0	0	1	0
62.4	Molecule159	84.18	4.67667	9.1608	17.3016	10.5684	20.4912	0.508933	0.9612	0.587133	1.1384	0.333333	18	6	0	4	17	5	1	6	0	0	1	0	0	12	6	0	0	0	0	0	0	0	0	0	0	0	0	66.6667	33.3333	0	0	0	4	2	0	0.666667	0
62.3	Molecule160	100.18	5.27263	9.8756	18.6289	11.0229	21.7006	0.519768	0.980468	0.580153	1.14214	0.333333	19	7	0	1	19	7	0	7	1	0.0526316	0	0	0	12	6	0	1	0	0	0	0	0	0	0	0	1	0	63.1579	31.5789	0	5.26316	0	6	0	0	1	0
62.3	Molecule161	142.27	5.08107	14.456	27.2797	16.3071	31.9462	0.516286	0.974275	0.582396	1.14094	0.2	28	10	0	5	27	9	1	10	4	0.148148	1	0	0	18	9	0	1	0	0	0	0	0	0	0	0	1	0	64.2857	32.1429	0	3.57143	0	8	1	0	0.888889	0
62.2	Molecule162	82.16	5.135	8.634	15.418	9.807	18.076	0.539625	0.963625	0.612938	1.12975	0.4	16	6	0	0	16	6	1	7	0	0	1	0	0	10	6	0	0	0	0	0	0	0	0	0	0	0	0	62.5	37.5	0	0	0	4	2	0	0.666667	0
61.7	Molecule163	114.26	4.39462	12.7412	24.9524	14.8526	29.7368	0.490046	0.959708	0.571254	1.14372	0.25	26	8	0	5	25	7	0	7	2	0.08	0	0	0	18	8	0	0	0	0	0	0	0	0	0	0	0	0	69.2308	30.7692	0	0	0	8	0	0	1	0
62	Molecule164	96.19	5.06263	10.1608	18.3016	11.5684	21.4912	0.534779	0.963242	0.608863	1.13112	0.333333	19	7	0	1	19	7	1	8	0	0	1	0	0	12	7	0	0	0	0	0	0	0	0	0	0	0	0	63.1579	36.8421	0	0	0	5	2	0	0.714286	0
61.4	Molecule165	98.21	4.67667	10.6876	20.1852	12.3298	23.9064	0.508933	0.9612	0.587133	1.1384	0.285714	21	7	0	4	20	6	1	7	2	0.1	1	0	0	14	7	0	0	0	0	0	0	0	0	0	0	0	0	66.6667	33.3333	0	0	0	5	2	0	0.714286	0
61	Molecule166	96.19	5.06263	10.1608	18.3016	11.5684	21.4912	0.534779	0.963242	0.608863	1.13112	0.333333	19	7	0	1	19	7	1	8	0	0	1	0	0	12	7	0	0	0	0	0	0	0	0	0	0	0	0	63.1579	36.8421	0	0	0	5	2	0	0.714286	0
60.9	Molecule167	114.26	4.39462	12.7412	24.9524	14.8526	29.7368	0.490046	0.959708	0.571254	1.14372	0.25	26	8	0	5	25	7	0	7	2	0.08	0	0	0	18	8	0	0	0	0	0	0	0	0	0	0	0	0	69.2308	30.7692	0	0	0	8	0	0	1	0
60.7	Molecule168	112.24	4.67667	12.2144	23.0688	14.0912	27.3216	0.508933	0.9612	0.587133	1.1384	0.285714	24	8	0	1	24	8	0	8	1	0.0416667	0	0	0	16	8	0	0	0	0	0	0	0	0	0	0	0	0	66.6667	33.3333	0	0	0	8	0	0	1	0
60.2	Molecule169	128.29	4.42379	14.268	27.836	16.614	33.152	0.492	0.959862	0.572897	1.14317	0.222222	29	9	0	4	28	8	0	8	4	0.142857	0	0	0	20	9	0	0	0	0	0	0	0	0	0	0	0	0	68.9655	31.0345	0	0	0	9	0	0	1	0
59.8	Molecule170	98.21	4.67667	10.6876	20.1852	12.3298	23.9064	0.508933	0.9612	0.587133	1.1384	0.285714	21	7	0	3	20	6	1	7	2	0.1	1	0	0	14	7	0	0	0	0	0	0	0	0	0	0	0	0	66.6667	33.3333	0	0	0	5	2	0	0.714286	0
59	Molecule171	130.26	4.82444	13.456	26.2797	15.3071	30.9462	0.49837	0.973322	0.56693	1.14616	0.222222	27	9	0	5	26	8	0	8	3	0.115385	0	0	0	18	8	0	1	0	0	0	0	0	0	0	0	1	0	66.6667	29.6296	0	3.7037	0	8	0	0	1	0
58.6	Molecule172	98.21	4.67667	10.6876	20.1852	12.3298	23.9064	0.508933	0.9612	0.587133	1.1384	0.333333	21	7	0	1	21	7	0	7	1	0.047619	0	0	0	14	7	0	0	0	0	0	0	0	0	0	0	0	0	66.6667	33.3333	0	0	0	7	0	0	1	0
57.7	Molecule173	112.24	4.67667	12.2144	23.0688	14.0912	27.3216	0.508933	0.9612	0.587133	1.1384	0.285714	24	8	0	0	24	8	0	8	0	0	0	0	0	16	8	0	0	0	0	0	0	0	0	0	0	0	0	66.6667	33.3333	0	0	0	8	0	0	1	0
57.2	Molecule174	142.32	4.4475	15.7948	30.7196	18.3754	36.5672	0.493588	0.959987	0.574231	1.14272	0.2	32	10	0	2	31	9	0	9	7	0.225806	0	0	0	22	10	0	0	0	0	0	0	0	0	0	0	0	0	68.75	31.25	0	0	0	10	0	0	1	0
56.6	Molecule175	112.24	4.67667	12.2144	23.0688	14.0912	27.3216	0.508933	0.9612	0.587133	1.1384	0.25	24	8	0	3	23	7	1	8	4	0.173913	1	0	0	16	8	0	0	0	0	0	0	0	0	0	0	0	0	66.6667	33.3333	0	0	0	6	2	0	0.75	0
56.1	Molecule176	114.26	4.39462	12.7412	24.9524	14.8526	29.7368	0.490046	0.959708	0.571254	1.14372	0.25	26	8	0	4	25	7	0	7	3	0.12	0	0	0	18	8	0	0	0	0	0	0	0	0	0	0	0	0	69.2308	30.7692	0	0	0	8	0	0	1	0
56.1	Molecule177	114.26	4.39462	12.7412	24.9524	14.8526	29.7368	0.490046	0.959708	0.571254	1.14372	0.25	26	8	0	4	25	7	0	7	3	0.12	0	0	0	18	8	0	0	0	0	0	0	0	0	0	0	0	0	69.2308	30.7692	0	0	0	8	0	0	1	0
56	Molecule178	112.24	4.67667	12.2144	23.0688	14.0912	27.3216	0.508933	0.9612	0.587133	1.1384	0.25	24	8	0	2	23	7	1	8	5	0.217391	1	0	0	16	8	0	0	0	0	0	0	0	0	0	0	0	0	66.6667	33.3333	0	0	0	6	2	0	0.75	0
55.8	Molecule179	98.21	4.67667	10.6876	20.1852	12.3298	23.9064	0.508933	0.9612	0.587133	1.1384	0.285714	21	7	0	3	20	6	1	7	3	0.15	1	0	0	14	7	0	0	0	0	0	0	0	0	0	0	0	0	66.6667	33.3333	0	0	0	5	2	0	0.714286	0
55.8	Molecule180	142.27	5.08107	14.456	27.2797	16.3071	31.9462	0.516286	0.974275	0.582396	1.14094	0.2	28	10	0	5	27	9	1	10	4	0.148148	1	0	0	18	9	0	1	0	0	0	0	0	0	0	0	1	0	64.2857	32.1429	0	3.57143	0	8	1	0	0.888889	0
55.3	Molecule181	100.23	4.35783	11.2144	22.0688	13.0912	26.3216	0.487583	0.959513	0.569183	1.14442	0.285714	23	7	0	5	22	6	0	6	1	0.0454545	0	0	0	16	7	0	0	0	0	0	0	0	0	0	0	0	0	69.5652	30.4348	0	0	0	7	0	0	1	0
55.2	Molecule182	114.26	4.39462	12.7412	24.9524	14.8526	29.7368	0.490046	0.959708	0.571254	1.14372	0.25	26	8	0	4	25	7	0	7	3	0.12	0	0	0	18	8	0	0	0	0	0	0	0	0	0	0	0	0	69.2308	30.7692	0	0	0	8	0	0	1	0
55	Molecule183	96.14	6.40933	8.822	14.8617	9.5001	16.8702	0.588133	0.99078	0.63334	1.12468	0.333333	15	7	5	2	15	7	5	9.5	0	0	0	0	5	8	6	0	1	0	0	0	0	0	0	0	0	1	0	53.3333	40	0	6.66667	0	2	4	0	0.333333	5
54.7	Molecule184	68.13	5.24077	7.1072	12.5344	8.0456	14.6608	0.546708	0.964185	0.618892	1.12775	0.4	13	5	0	2	12	4	1	6	0	0	0	1	0	8	5	0	0	0	0	0	0	0	0	0	0	0	0	61.5385	38.4615	0	0	0	3	0	2	0.6	0
54	Molecule185	130.26	4.82444	13.456	26.2797	15.3071	30.9462	0.49837	0.973322	0.56693	1.14616	0.222222	27	9	0	4	26	8	0	8	4	0.153846	0	0	0	18	8	0	1	0	0	0	0	0	0	0	0	1	0	66.6667	29.6296	0	3.7037	0	8	0	0	1	0
53.7	Molecule186	84.18	4.67667	9.1608	17.3016	10.5684	20.4912	0.508933	0.9612	0.587133	1.1384	0.333333	18	6	0	3	17	5	1	6	1	0.0588235	1	0	0	12	6	0	0	0	0	0	0	0	0	0	0	0	0	66.6667	33.3333	0	0	0	4	2	0	0.666667	0
53.6	Molecule187	84.18	4.67667	9.1608	17.3016	10.5684	20.4912	0.508933	0.9612	0.587133	1.1384	0.333333	18	6	0	3	17	5	1	6	1	0.0588235	1	0	0	12	6	0	0	0	0	0	0	0	0	0	0	0	0	66.6667	33.3333	0	0	0	4	2	0	0.666667	0
53.6	Molecule188	98.21	4.67667	10.6876	20.1852	12.3298	23.9064	0.508933	0.9612	0.587133	1.1384	0.333333	21	7	0	1	21	7	0	7	0	0	0	0	0	14	7	0	0	0	0	0	0	0	0	0	0	0	0	66.6667	33.3333	0	0	0	7	0	0	1	0
53.4	Molecule189	84.18	4.67667	9.1608	17.3016	10.5684	20.4912	0.508933	0.9612	0.587133	1.1384	0.333333	18	6	0	4	17	5	1	6	1	0.0588235	1	0	0	12	6	0	0	0	0	0	0	0	0	0	0	0	0	66.6667	33.3333	0	0	0	4	2	0	0.666667	0
53.1	Molecule190	84.18	4.67667	9.1608	17.3016	10.5684	20.4912	0.508933	0.9612	0.587133	1.1384	0.333333	18	6	0	4	17	5	1	6	1	0.0588235	1	0	0	12	6	0	0	0	0	0	0	0	0	0	0	0	0	66.6667	33.3333	0	0	0	4	2	0	0.666667	0
52.8	Molecule191	156.3	5.04194	15.9828	30.1633	18.0685	35.3614	0.515574	0.97301	0.582855	1.14069	0.181818	31	11	0	2	30	10	1	11	8	0.266667	1	0	0	20	10	0	1	0	0	0	0	0	0	0	0	1	0	64.5161	32.2581	0	3.22581	0	9	1	0	0.9	0
52.8	Molecule192	114.26	4.39462	12.7412	24.9524	14.8526	29.7368	0.490046	0.959708	0.571254	1.14372	0.25	26	8	0	4	25	7	0	7	3	0.12	0	0	0	18	8	0	0	0	0	0	0	0	0	0	0	0	0	69.2308	30.7692	0	0	0	8	0	0	1	0
51.9	Molecule193	156.3	5.04194	15.9828	30.1633	18.0685	35.3614	0.515574	0.97301	0.582855	1.14069	0.181818	31	11	0	3	30	10	1	11	7	0.233333	1	0	0	20	10	0	1	0	0	0	0	0	0	0	0	1	0	64.5161	32.2581	0	3.22581	0	9	1	0	0.9	0
50.5	Molecule194	130.26	4.82444	13.456	26.2797	15.3071	30.9462	0.49837	0.973322	0.56693	1.14616	0.222222	27	9	0	3	26	8	0	8	5	0.192308	0	0	0	18	8	0	1	0	0	0	0	0	0	0	0	1	0	66.6667	29.6296	0	3.7037	0	8	0	0	1	0
50.4	Molecule195	130.26	4.82444	13.456	26.2797	15.3071	30.9462	0.49837	0.973322	0.56693	1.14616	0.222222	27	9	0	3	26	8	0	8	5	0.192308	0	0	0	18	8	0	1	0	0	0	0	0	0	0	0	1	0	66.6667	29.6296	0	3.7037	0	8	0	0	1	0
50.3	Molecule196	84.18	4.67667	9.1608	17.3016	10.5684	20.4912	0.508933	0.9612	0.587133	1.1384	0.4	18	6	0	1	18	6	0	6	0	0	0	0	0	12	6	0	0	0	0	0	0	0	0	0	0	0	0	66.6667	33.3333	0	0	0	6	0	0	1	0
50.2	Molecule197	156.3	5.04194	15.9828	30.1633	18.0685	35.3614	0.515574	0.97301	0.582855	1.14069	0.181818	31	11	0	3	30	10	1	11	7	0.233333	1	0	0	20	10	0	1	0	0	0	0	0	0	0	0	1	0	64.5161	32.2581	0	3.22581	0	9	1	0	0.9	0
50.2	Molecule198	84.18	4.67667	9.1608	17.3016	10.5684	20.4912	0.508933	0.9612	0.587133	1.1384	0.333333	18	6	0	3	17	5	1	6	2	0.117647	1	0	0	12	6	0	0	0	0	0	0	0	0	0	0	0	0	66.6667	33.3333	0	0	0	4	2	0	0.666667	0
50.1	Molecule199	128.29	4.42379	14.268	27.836	16.614	33.152	0.492	0.959862	0.572897	1.14317	0.222222	29	9	0	2	28	8	0	8	6	0.214286	0	0	0	20	9	0	0	0	0	0	0	0	0	0	0	0	0	68.9655	31.0345	0	0	0	9	0	0	1	0
50	Molecule200	98.21	4.67667	10.6876	20.1852	12.3298	23.9064	0.508933	0.9612	0.587133	1.1384	0.333333	21	7	0	0	21	7	0	7	0	0	0	0	0	14	7	0	0	0	0	0	0	0	0	0	0	0	0	66.6667	33.3333	0	0	0	7	0	0	1	0
49.6	Molecule201	100.23	4.35783	11.2144	22.0688	13.0912	26.3216	0.487583	0.959513	0.569183	1.14442	0.285714	23	7	0	4	22	6	0	6	2	0.0909091	0	0	0	16	7	0	0	0	0	0	0	0	0	0	0	0	0	69.5652	30.4348	0	0	0	7	0	0	1	0
49.4	Molecule202	100.23	4.35783	11.2144	22.0688	13.0912	26.3216	0.487583	0.959513	0.569183	1.14442	0.285714	23	7	0	4	22	6	0	6	2	0.0909091	0	0	0	16	7	0	0	0	0	0	0	0	0	0	0	0	0	69.5652	30.4348	0	0	0	7	0	0	1	0
49.4	Molecule203	114.26	4.39462	12.7412	24.9524	14.8526	29.7368	0.490046	0.959708	0.571254	1.14372	0.25	26	8	0	3	25	7	0	7	4	0.16	0	0	0	18	8	0	0	0	0	0	0	0	0	0	0	0	0	69.2308	30.7692	0	0	0	8	0	0	1	0
49.1	Molecule204	98.21	4.67667	10.6876	20.1852	12.3298	23.9064	0.508933	0.9612	0.587133	1.1384	0.285714	21	7	0	3	20	6	1	7	3	0.15	1	0	0	14	7	0	0	0	0	0	0	0	0	0	0	0	0	66.6667	33.3333	0	0	0	5	2	0	0.714286	0
48.7	Molecule205	114.26	4.39462	12.7412	24.9524	14.8526	29.7368	0.490046	0.959708	0.571254	1.14372	0.25	26	8	0	3	25	7	0	7	4	0.16	0	0	0	18	8	0	0	0	0	0	0	0	0	0	0	0	0	69.2308	30.7692	0	0	0	8	0	0	1	0
48.4	Molecule206	98.21	4.67667	10.6876	20.1852	12.3298	23.9064	0.508933	0.9612	0.587133	1.1384	0.285714	21	7	0	2	20	6	1	7	4	0.2	1	0	0	14	7	0	0	0	0	0	0	0	0	0	0	0	0	66.6667	33.3333	0	0	0	5	2	0	0.714286	0
48.2	Molecule207	156.3	5.04194	15.9828	30.1633	18.0685	35.3614	0.515574	0.97301	0.582855	1.14069	0.181818	31	11	0	3	30	10	1	11	7	0.233333	1	0	0	20	10	0	1	0	0	0	0	0	0	0	0	1	0	64.5161	32.2581	0	3.22581	0	9	1	0	0.9	0
48.1	Molecule208	114.26	4.39462	12.7412	24.9524	14.8526	29.7368	0.490046	0.959708	0.571254	1.14372	0.25	26	8	0	3	25	7	0	7	4	0.16	0	0	0	18	8	0	0	0	0	0	0	0	0	0	0	0	0	69.2308	30.7692	0	0	0	8	0	0	1	0
47.7	Molecule209	100.23	4.35783	11.2144	22.0688	13.0912	26.3216	0.487583	0.959513	0.569183	1.14442	0.285714	23	7	0	4	22	6	0	6	2	0.0909091	0	0	0	16	7	0	0	0	0	0	0	0	0	0	0	0	0	69.5652	30.4348	0	0	0	7	0	0	1	0
47.4	Molecule210	100.23	4.35783	11.2144	22.0688	13.0912	26.3216	0.487583	0.959513	0.569183	1.14442	0.285714	23	7	0	4	22	6	0	6	2	0.0909091	0	0	0	16	7	0	0	0	0	0	0	0	0	0	0	0	0	69.5652	30.4348	0	0	0	7	0	0	1	0
47.3	Molecule211	68.13	5.24077	7.1072	12.5344	8.0456	14.6608	0.546708	0.964185	0.618892	1.12775	0.4	13	5	0	2	12	4	1	6	1	0.0833333	0	1	0	8	5	0	0	0	0	0	0	0	0	0	0	0	0	61.5385	38.4615	0	0	0	3	0	2	0.6	0
46.1	Molecule212	130.26	4.82444	13.456	26.2797	15.3071	30.9462	0.49837	0.973322	0.56693	1.14616	0.222222	27	9	0	3	26	8	0	8	5	0.192308	0	0	0	18	8	0	1	0	0	0	0	0	0	0	0	1	0	66.6667	29.6296	0	3.7037	0	8	0	0	1	0
46	Molecule213	116.23	4.84292	11.9292	23.3961	13.5457	27.531	0.49705	0.974838	0.564404	1.14712	0.25	24	8	0	5	23	7	0	7	2	0.0869565	0	0	0	16	7	0	1	0	0	0	0	0	0	0	0	1	0	66.6667	29.1667	0	4.16667	0	7	0	0	1	0
45.6	Molecule214	84.18	4.67667	9.1608	17.3016	10.5684	20.4912	0.508933	0.9612	0.587133	1.1384	0.333333	18	6	0	3	17	5	1	6	2	0.117647	1	0	0	12	6	0	0	0	0	0	0	0	0	0	0	0	0	66.6667	33.3333	0	0	0	4	2	0	0.666667	0
45.3	Molecule215	128.19	6.10429	11.5904	20.9562	12.4774	23.91	0.551924	0.997914	0.594162	1.13857	0.222222	21	9	0	3	20	8	2	10	4	0.2	2	0	0	12	7	0	2	0	0	0	0	0	0	0	0	2	0	57.1429	33.3333	0	9.52381	0	4	3	0	0.571429	0
45.1	Molecule216	84.18	4.67667	9.1608	17.3016	10.5684	20.4912	0.508933	0.9612	0.587133	1.1384	0.333333	18	6	0	3	17	5	1	6	2	0.117647	1	0	0	12	6	0	0	0	0	0	0	0	0	0	0	0	0	66.6667	33.3333	0	0	0	4	2	0	0.666667	0
45.1	Molecule217	142.27	5.08107	14.456	27.2797	16.3071	31.9462	0.516286	0.974275	0.582396	1.14094	0.2	28	10	0	3	27	9	1	10	6	0.222222	1	0	0	18	9	0	1	0	0	0	0	0	0	0	0	1	0	64.2857	32.1429	0	3.57143	0	8	1	0	0.888889	0
44.7	Molecule218	116.23	4.84292	11.9292	23.3961	13.5457	27.531	0.49705	0.974838	0.564404	1.14712	0.25	24	8	0	4	23	7	0	7	3	0.130435	0	0	0	16	7	0	1	0	0	0	0	0	0	0	0	1	0	66.6667	29.1667	0	4.16667	0	7	0	0	1	0
44	Molecule219	86.2	4.31	9.6876	19.1852	11.3298	22.9064	0.48438	0.95926	0.56649	1.14532	0.333333	20	6	0	4	19	5	0	5	1	0.0526316	0	0	0	14	6	0	0	0	0	0	0	0	0	0	0	0	0	70	30	0	0	0	6	0	0	1	0
44	Molecule220	132.23	5.2892	12.644	24.7234	14.0002	28.7404	0.50576	0.988936	0.560008	1.14962	0.222222	25	9	0	5	24	8	0	8	3	0.125	0	0	0	16	7	0	2	0	0	0	0	0	0	0	0	2	0	64	28	0	8	0	7	0	0	1	0
43.8	Molecule221	130.26	4.82444	13.456	26.2797	15.3071	30.9462	0.49837	0.973322	0.56693	1.14616	0.222222	27	9	0	3	26	8	0	8	5	0.192308	0	0	0	18	8	0	1	0	0	0	0	0	0	0	0	1	0	66.6667	29.6296	0	3.7037	0	8	0	0	1	0
43.7	Molecule222	142.27	5.08107	14.456	27.2797	16.3071	31.9462	0.516286	0.974275	0.582396	1.14094	0.2	28	10	0	2	27	9	1	10	7	0.259259	1	0	0	18	9	0	1	0	0	0	0	0	0	0	0	1	0	64.2857	32.1429	0	3.57143	0	8	1	0	0.888889	0
43.6	Molecule223	130.21	5.6613	12.1172	22.8398	13.2388	26.3252	0.526835	0.993035	0.5756	1.14457	0.222222	23	9	0	4	22	8	1	9	4	0.181818	1	0	0	14	7	0	2	0	0	0	0	0	0	0	0	2	0	60.8696	30.4348	0	8.69565	0	6	1	0	0.857143	0
43.6	Molecule224	130.26	4.82444	13.456	26.2797	15.3071	30.9462	0.49837	0.973322	0.56693	1.14616	0.222222	27	9	0	3	26	8	0	8	5	0.192308	0	0	0	18	8	0	1	0	0	0	0	0	0	0	0	1	0	66.6667	29.6296	0	3.7037	0	8	0	0	1	0
43.5	Molecule225	70.15	4.67667	7.634	14.418	8.807	17.076	0.508933	0.9612	0.587133	1.1384	0.4	15	5	0	3	14	4	1	5	0	0	1	0	0	10	5	0	0	0	0	0	0	0	0	0	0	0	0	66.6667	33.3333	0	0	0	3	2	0	0.6	0
43.5	Molecule226	128.24	5.1296	12.9292	24.3961	14.5457	28.531	0.517168	0.975844	0.581828	1.14124	0.222222	25	9	0	4	24	8	1	9	4	0.166667	1	0	0	16	8	0	1	0	0	0	0	0	0	0	0	1	0	64	32	0	4	0	7	1	0	0.875	0
43.4	Molecule227	86.2	4.31	9.6876	19.1852	11.3298	22.9064	0.48438	0.95926	0.56649	1.14532	0.333333	20	6	0	4	19	5	0	5	1	0.0526316	0	0	0	14	6	0	0	0	0	0	0	0	0	0	0	0	0	70	30	0	0	0	6	0	0	1	0
43.3	Molecule228	130.21	5.6613	12.1172	22.8398	13.2388	26.3252	0.526835	0.993035	0.5756	1.14457	0.222222	23	9	0	3	22	8	1	9	5	0.227273	1	0	0	14	7	0	2	0	0	0	0	0	0	0	0	2	0	60.8696	30.4348	0	8.69565	0	6	1	0	0.857143	0
43	Molecule229	100.23	4.35783	11.2144	22.0688	13.0912	26.3216	0.487583	0.959513	0.569183	1.14442	0.285714	23	7	0	3	22	6	0	6	3	0.136364	0	0	0	16	7	0	0	0	0	0	0	0	0	0	0	0	0	69.5652	30.4348	0	0	0	7	0	0	1	0
43	Molecule230	142.27	5.08107	14.456	27.2797	16.3071	31.9462	0.516286	0.974275	0.582396	1.14094	0.2	28	10	0	3	27	9	1	10	6	0.222222	1	0	0	18	9	0	1	0	0	0	0	0	0	0	0	1	0	64.2857	32.1429	0	3.57143	0	8	1	0	0.888889	0
42.9	Molecule231	84.18	4.67667	9.1608	17.3016	10.5684	20.4912	0.508933	0.9612	0.587133	1.1384	0.333333	18	6	0	3	17	5	1	6	2	0.117647	1	0	0	12	6	0	0	0	0	0	0	0	0	0	0	0	0	66.6667	33.3333	0	0	0	4	2	0	0.666667	0
42.7	Molecule232	84.18	4.67667	9.1608	17.3016	10.5684	20.4912	0.508933	0.9612	0.587133	1.1384	0.4	18	6	0	0	18	6	0	6	0	0	0	0	0	12	6	0	0	0	0	0	0	0	0	0	0	0	0	66.6667	33.3333	0	0	0	6	0	0	1	0
42.7	Molecule233	114.21	5.19136	11.4024	21.5125	12.7843	25.1158	0.518291	0.977841	0.581105	1.14163	0.25	22	8	0	5	21	7	1	8	2	0.0952381	1	0	0	14	7	0	1	0	0	0	0	0	0	0	0	1	0	63.6364	31.8182	0	4.54545	0	6	1	0	0.857143	0
42.6	Molecule234	114.21	5.19136	11.4024	21.5125	12.7843	25.1158	0.518291	0.977841	0.581105	1.14163	0.25	22	8	0	5	21	7	1	8	2	0.0952381	1	0	0	14	7	0	1	0	0	0	0	0	0	0	0	1	0	63.6364	31.8182	0	4.54545	0	6	1	0	0.857143	0
42.6	Molecule235	114.26	4.39462	12.7412	24.9524	14.8526	29.7368	0.490046	0.959708	0.571254	1.14372	0.25	26	8	0	2	25	7	0	7	5	0.2	0	0	0	18	8	0	0	0	0	0	0	0	0	0	0	0	0	69.2308	30.7692	0	0	0	8	0	0	1	0
42.4	Molecule236	84.18	4.67667	9.1608	17.3016	10.5684	20.4912	0.508933	0.9612	0.587133	1.1384	0.333333	18	6	0	2	17	5	1	6	3	0.176471	1	0	0	12	6	0	0	0	0	0	0	0	0	0	0	0	0	66.6667	33.3333	0	0	0	4	2	0	0.666667	0
42.4	Molecule237	100.23	4.35783	11.2144	22.0688	13.0912	26.3216	0.487583	0.959513	0.569183	1.14442	0.285714	23	7	0	3	22	6	0	6	3	0.136364	0	0	0	16	7	0	0	0	0	0	0	0	0	0	0	0	0	69.5652	30.4348	0	0	0	7	0	0	1	0
42.3	Molecule238	100.18	5.27263	9.8756	18.6289	11.0229	21.7006	0.519768	0.980468	0.580153	1.14214	0.333333	19	7	0	1	19	7	0	7	0	0	0	0	0	12	6	0	1	0	0	0	0	0	0	0	0	1	0	63.1579	31.5789	0	5.26316	0	6	0	0	1	0
42	Molecule239	102.2	4.86667	10.4024	20.5125	11.7843	24.1158	0.495352	0.976786	0.561157	1.14837	0.285714	21	7	0	4	20	6	0	6	2	0.1	0	0	0	14	6	0	1	0	0	0	0	0	0	0	0	1	0	66.6667	28.5714	0	4.7619	0	6	0	0	1	0
42	Molecule240	128.19	6.10429	11.5904	20.9562	12.4774	23.91	0.551924	0.997914	0.594162	1.13857	0.222222	21	9	0	4	20	8	2	10	3	0.15	2	0	0	12	7	0	2	0	0	0	0	0	0	0	0	2	0	57.1429	33.3333	0	9.52381	0	4	3	0	0.571429	4
41.9	Molecule241	116.23	4.84292	11.9292	23.3961	13.5457	27.531	0.49705	0.974838	0.564404	1.14712	0.25	24	8	0	5	23	7	0	7	2	0.0869565	0	0	0	16	7	0	1	0	0	0	0	0	0	0	0	1	0	66.6667	29.1667	0	4.16667	0	7	0	0	1	0
41.8	Molecule242	116.23	4.84292	11.9292	23.3961	13.5457	27.531	0.49705	0.974838	0.564404	1.14712	0.25	24	8	0	4	23	7	0	7	3	0.130435	0	0	0	16	7	0	1	0	0	0	0	0	0	0	0	1	0	66.6667	29.1667	0	4.16667	0	7	0	0	1	0
41.8	Molecule243	142.27	5.08107	14.456	27.2797	16.3071	31.9462	0.516286	0.974275	0.582396	1.14094	0.2	28	10	0	3	27	9	1	10	6	0.222222	1	0	0	18	9	0	1	0	0	0	0	0	0	0	0	1	0	64.2857	32.1429	0	3.57143	0	8	1	0	0.888889	0
41.7	Molecule244	102.2	4.86667	10.4024	20.5125	11.7843	24.1158	0.495352	0.976786	0.561157	1.14837	0.285714	21	7	0	3	20	6	0	6	3	0.15	0	0	0	14	6	0	1	0	0	0	0	0	0	0	0	1	0	66.6667	28.5714	0	4.7619	0	6	0	0	1	0
41.2	Molecule245	128.19	6.10429	11.5904	20.9562	12.4774	23.91	0.551924	0.997914	0.594162	1.13857	0.222222	21	9	0	3	20	8	2	10	5	0.25	2	0	0	12	7	0	2	0	0	0	0	0	0	0	0	2	0	57.1429	33.3333	0	9.52381	0	4	3	0	0.571429	0
41.1	Molecule246	130.21	5.6613	12.1172	22.8398	13.2388	26.3252	0.526835	0.993035	0.5756	1.14457	0.222222	23	9	0	4	22	8	1	9	4	0.181818	1	0	0	14	7	0	2	0	0	0	0	0	0	0	0	2	0	60.8696	30.4348	0	8.69565	0	6	1	0	0.857143	0
41.1	Molecule247	130.26	4.82444	13.456	26.2797	15.3071	30.9462	0.49837	0.973322	0.56693	1.14616	0.222222	27	9	0	2	26	8	0	8	6	0.230769	0	0	0	18	8	0	1	0	0	0	0	0	0	0	0	1	0	66.6667	29.6296	0	3.7037	0	8	0	0	1	0
40.9	Molecule248	102.2	4.86667	10.4024	20.5125	11.7843	24.1158	0.495352	0.976786	0.561157	1.14837	0.285714	21	7	0	4	20	6	0	6	2	0.1	0	0	0	14	6	0	1	0	0	0	0	0	0	0	0	1	0	66.6667	28.5714	0	4.7619	0	6	0	0	1	0
40.6	Molecule249	100.18	5.27263	9.8756	18.6289	11.0229	21.7006	0.519768	0.980468	0.580153	1.14214	0.285714	19	7	0	5	18	6	1	7	1	0.0555556	1	0	0	12	6	0	1	0	0	0	0	0	0	0	0	1	0	63.1579	31.5789	0	5.26316	0	5	1	0	0.833333	0
40.6	Molecule250	102.2	4.86667	10.4024	20.5125	11.7843	24.1158	0.495352	0.976786	0.561157	1.14837	0.285714	21	7	0	5	20	6	0	6	1	0.05	0	0	0	14	6	0	1	0	0	0	0	0	0	0	0	1	0	66.6667	28.5714	0	4.7619	0	6	0	0	1	0
40.5	Molecule251	130.21	5.6613	12.1172	22.8398	13.2388	26.3252	0.526835	0.993035	0.5756	1.14457	0.222222	23	9	0	5	22	8	1	9	3	0.136364	1	0	0	14	7	0	2	0	0	0	0	0	0	0	0	2	0	60.8696	30.4348	0	8.69565	0	6	1	0	0.857143	0
40.5	Molecule252	116.23	4.84292	11.9292	23.3961	13.5457	27.531	0.49705	0.974838	0.564404	1.14712	0.25	24	8	0	4	23	7	0	7	3	0.130435	0	0	0	16	7	0	1	0	0	0	0	0	0	0	0	1	0	66.6667	29.1667	0	4.16667	0	7	0	0	1	0
40.4	Molecule253	102.2	4.86667	10.4024	20.5125	11.7843	24.1158	0.495352	0.976786	0.561157	1.14837	0.285714	21	7	0	5	20	6	0	6	1	0.05	0	0	0	14	6	0	1	0	0	0	0	0	0	0	0	1	0	66.6667	28.5714	0	4.7619	0	6	0	0	1	0
40.4	Molecule254	130.21	5.6613	12.1172	22.8398	13.2388	26.3252	0.526835	0.993035	0.5756	1.14457	0.222222	23	9	0	3	22	8	1	9	5	0.227273	1	0	0	14	7	0	2	0	0	0	0	0	0	0	0	2	0	60.8696	30.4348	0	8.69565	0	6	1	0	0.857143	0
39.5	Molecule255	128.19	6.10429	11.5904	20.9562	12.4774	23.91	0.551924	0.997914	0.594162	1.13857	0.222222	21	9	0	4	20	8	2	10	3	0.15	2	0	0	12	7	0	2	0	0	0	0	0	0	0	0	2	0	57.1429	33.3333	0	9.52381	0	4	3	0	0.571429	4
39.4	Molecule256	70.15	4.67667	7.634	14.418	8.807	17.076	0.508933	0.9612	0.587133	1.1384	0.5	15	5	0	0	15	5	0	5	0	0	0	0	0	10	5	0	0	0	0	0	0	0	0	0	0	0	0	66.6667	33.3333	0	0	0	5	0	0	1	0
39.4	Molecule257	116.23	4.84292	11.9292	23.3961	13.5457	27.531	0.49705	0.974838	0.564404	1.14712	0.25	24	8	0	3	23	7	0	7	4	0.173913	0	0	0	16	7	0	1	0	0	0	0	0	0	0	0	1	0	66.6667	29.1667	0	4.16667	0	7	0	0	1	0
39.2	Molecule258	128.19	6.10429	11.5904	20.9562	12.4774	23.91	0.551924	0.997914	0.594162	1.13857	0.222222	21	9	0	3	20	8	2	10	5	0.25	2	0	0	12	7	0	2	0	0	0	0	0	0	0	0	2	0	57.1429	33.3333	0	9.52381	0	4	3	0	0.571429	0
38.9	Molecule259	158.27	5.45759	15.1708	28.607	16.7616	33.1556	0.523131	0.986448	0.577986	1.1433	0.181818	29	11	0	3	28	10	1	11	7	0.25	1	0	0	18	9	0	2	0	0	0	0	0	0	0	0	2	0	62.069	31.0345	0	6.89655	0	8	1	0	0.888889	0
38.8	Molecule260	114.16	6.34222	10.0636	18.0726	10.716	20.4948	0.559089	1.00403	0.595333	1.1386	0.25	18	8	0	3	17	7	2	9	3	0.176471	2	0	0	10	6	0	2	0	0	0	0	0	0	0	0	2	0	55.5556	33.3333	0	11.1111	0	3	3	0	0.5	0
38.7	Molecule261	102.2	4.86667	10.4024	20.5125	11.7843	24.1158	0.495352	0.976786	0.561157	1.14837	0.285714	21	7	0	4	20	6	0	6	2	0.1	0	0	0	14	6	0	1	0	0	0	0	0	0	0	0	1	0	66.6667	28.5714	0	4.7619	0	6	0	0	1	0
38.7	Molecule262	130.26	4.82444	13.456	26.2797	15.3071	30.9462	0.49837	0.973322	0.56693	1.14616	0.222222	27	9	0	2	26	8	0	8	6	0.230769	0	0	0	18	8	0	1	0	0	0	0	0	0	0	0	1	0	66.6667	29.6296	0	3.7037	0	8	0	0	1	0
38.5	Molecule263	116.23	4.84292	11.9292	23.3961	13.5457	27.531	0.49705	0.974838	0.564404	1.14712	0.25	24	8	0	3	23	7	0	7	4	0.173913	0	0	0	16	7	0	1	0	0	0	0	0	0	0	0	1	0	66.6667	29.1667	0	4.16667	0	7	0	0	1	0
38.5	Molecule264	116.23	4.84292	11.9292	23.3961	13.5457	27.531	0.49705	0.974838	0.564404	1.14712	0.25	24	8	0	3	23	7	0	7	4	0.173913	0	0	0	16	7	0	1	0	0	0	0	0	0	0	0	1	0	66.6667	29.1667	0	4.16667	0	7	0	0	1	0
38.4	Molecule265	100.18	5.27263	9.8756	18.6289	11.0229	21.7006	0.519768	0.980468	0.580153	1.14214	0.285714	19	7	0	4	18	6	1	7	2	0.111111	1	0	0	12	6	0	1	0	0	0	0	0	0	0	0	1	0	63.1579	31.5789	0	5.26316	0	5	1	0	0.833333	0
38.2	Molecule266	116.18	5.809	10.5904	19.9562	11.4774	22.91	0.52952	0.99781	0.57387	1.1455	0.25	20	8	0	3	19	7	1	8	4	0.210526	1	0	0	12	6	0	2	0	0	0	0	0	0	0	0	2	0	60	30	0	10	0	5	1	0	0.833333	0
38.2	Molecule267	86.2	4.31	9.6876	19.1852	11.3298	22.9064	0.48438	0.95926	0.56649	1.14532	0.333333	20	6	0	3	19	5	0	5	2	0.105263	0	0	0	14	6	0	0	0	0	0	0	0	0	0	0	0	0	70	30	0	0	0	6	0	0	1	0
38.1	Molecule268	102.2	4.86667	10.4024	20.5125	11.7843	24.1158	0.495352	0.976786	0.561157	1.14837	0.285714	21	7	0	4	20	6	0	6	2	0.1	0	0	0	14	6	0	1	0	0	0	0	0	0	0	0	1	0	66.6667	28.5714	0	4.7619	0	6	0	0	1	0
38	Molecule269	114.16	6.34222	10.0636	18.0726	10.716	20.4948	0.559089	1.00403	0.595333	1.1386	0.25	18	8	0	4	17	7	2	9	2	0.117647	2	0	0	10	6	0	2	0	0	0	0	0	0	0	0	2	0	55.5556	33.3333	0	11.1111	0	3	3	0	0.5	4
37.9	Molecule270	102.2	4.86667	10.4024	20.5125	11.7843	24.1158	0.495352	0.976786	0.561157	1.14837	0.285714	21	7	0	4	20	6	0	6	2	0.1	0	0	0	14	6	0	1	0	0	0	0	0	0	0	0	1	0	66.6667	28.5714	0	4.7619	0	6	0	0	1	0
37.9	Molecule271	128.24	5.1296	12.9292	24.3961	14.5457	28.531	0.517168	0.975844	0.581828	1.14124	0.222222	25	9	0	3	24	8	1	9	5	0.208333	1	0	0	16	8	0	1	0	0	0	0	0	0	0	0	1	0	64	32	0	4	0	7	1	0	0.875	0
37.7	Molecule272	102.2	4.86667	10.4024	20.5125	11.7843	24.1158	0.495352	0.976786	0.561157	1.14837	0.285714	21	7	0	4	20	6	0	6	2	0.1	0	0	0	14	6	0	1	0	0	0	0	0	0	0	0	1	0	66.6667	28.5714	0	4.7619	0	6	0	0	1	0
37.5	Molecule273	128.24	5.1296	12.9292	24.3961	14.5457	28.531	0.517168	0.975844	0.581828	1.14124	0.222222	25	9	0	2	24	8	1	9	6	0.25	1	0	0	16	8	0	1	0	0	0	0	0	0	0	0	1	0	64	32	0	4	0	7	1	0	0.875	0
37.3	Molecule274	130.21	5.6613	12.1172	22.8398	13.2388	26.3252	0.526835	0.993035	0.5756	1.14457	0.222222	23	9	0	3	22	8	1	9	5	0.227273	1	0	0	14	7	0	2	0	0	0	0	0	0	0	0	2	0	60.8696	30.4348	0	8.69565	0	6	1	0	0.857143	0
37.1	Molecule275	128.19	6.10429	11.5904	20.9562	12.4774	23.91	0.551924	0.997914	0.594162	1.13857	0.222222	21	9	0	4	20	8	2	10	4	0.2	2	0	0	12	7	0	2	0	0	0	0	0	0	0	0	2	0	57.1429	33.3333	0	9.52381	0	4	3	0	0.571429	4
36.7	Molecule276	86.2	4.31	9.6876	19.1852	11.3298	22.9064	0.48438	0.95926	0.56649	1.14532	0.333333	20	6	0	3	19	5	0	5	2	0.105263	0	0	0	14	6	0	0	0	0	0	0	0	0	0	0	0	0	70	30	0	0	0	6	0	0	1	0
36.6	Molecule277	130.21	5.6613	12.1172	22.8398	13.2388	26.3252	0.526835	0.993035	0.5756	1.14457	0.222222	23	9	0	4	22	8	1	9	4	0.181818	1	0	0	14	7	0	2	0	0	0	0	0	0	0	0	2	0	60.8696	30.4348	0	8.69565	0	6	1	0	0.857143	0
36.6	Molecule278	128.24	5.1296	12.9292	24.3961	14.5457	28.531	0.517168	0.975844	0.581828	1.14124	0.222222	25	9	0	3	24	8	1	9	5	0.208333	1	0	0	16	8	0	1	0	0	0	0	0	0	0	0	1	0	64	32	0	4	0	7	1	0	0.875	0
36.4	Molecule279	114.16	6.34222	10.0636	18.0726	10.716	20.4948	0.559089	1.00403	0.595333	1.1386	0.25	18	8	0	4	17	7	2	9	2	0.117647	2	0	0	10	6	0	2	0	0	0	0	0	0	0	0	2	0	55.5556	33.3333	0	11.1111	0	3	3	0	0.5	4
36.4	Molecule280	102.2	4.86667	10.4024	20.5125	11.7843	24.1158	0.495352	0.976786	0.561157	1.14837	0.285714	21	7	0	4	20	6	0	6	2	0.1	0	0	0	14	6	0	1	0	0	0	0	0	0	0	0	1	0	66.6667	28.5714	0	4.7619	0	6	0	0	1	0
36.3	Molecule281	102.2	4.86667	10.4024	20.5125	11.7843	24.1158	0.495352	0.976786	0.561157	1.14837	0.285714	21	7	0	3	20	6	0	6	3	0.15	0	0	0	14	6	0	1	0	0	0	0	0	0	0	0	1	0	66.6667	28.5714	0	4.7619	0	6	0	0	1	0
36.3	Molecule282	130.21	5.6613	12.1172	22.8398	13.2388	26.3252	0.526835	0.993035	0.5756	1.14457	0.222222	23	9	0	4	22	8	1	9	4	0.181818	1	0	0	14	7	0	2	0	0	0	0	0	0	0	0	2	0	60.8696	30.4348	0	8.69565	0	6	1	0	0.857143	0
36	Molecule283	116.18	5.809	10.5904	19.9562	11.4774	22.91	0.52952	0.99781	0.57387	1.1455	0.25	20	8	0	3	19	7	1	8	4	0.210526	1	0	0	12	6	0	2	0	0	0	0	0	0	0	0	2	0	60	30	0	10	0	5	1	0	0.833333	0
36	Molecule284	100.23	4.35783	11.2144	22.0688	13.0912	26.3216	0.487583	0.959513	0.569183	1.14442	0.285714	23	7	0	2	22	6	0	6	4	0.181818	0	0	0	16	7	0	0	0	0	0	0	0	0	0	0	0	0	69.5652	30.4348	0	0	0	7	0	0	1	0
36	Molecule285	128.24	5.1296	12.9292	24.3961	14.5457	28.531	0.517168	0.975844	0.581828	1.14124	0.222222	25	9	0	3	24	8	1	9	5	0.208333	1	0	0	16	8	0	1	0	0	0	0	0	0	0	0	1	0	64	32	0	4	0	7	1	0	0.875	0
35.9	Molecule286	128.19	6.10429	11.5904	20.9562	12.4774	23.91	0.551924	0.997914	0.594162	1.13857	0.222222	21	9	0	3	20	8	2	10	4	0.2	2	0	0	12	7	0	2	0	0	0	0	0	0	0	0	2	0	57.1429	33.3333	0	9.52381	0	4	3	0	0.571429	4
35.9	Molecule287	114.21	5.19136	11.4024	21.5125	12.7843	25.1158	0.518291	0.977841	0.581105	1.14163	0.25	22	8	0	4	21	7	1	8	3	0.142857	1	0	0	14	7	0	1	0	0	0	0	0	0	0	0	1	0	63.6364	31.8182	0	4.54545	0	6	1	0	0.857143	0
35.8	Molecule288	102.2	4.86667	10.4024	20.5125	11.7843	24.1158	0.495352	0.976786	0.561157	1.14837	0.285714	21	7	0	3	20	6	0	6	3	0.15	0	0	0	14	6	0	1	0	0	0	0	0	0	0	0	1	0	66.6667	28.5714	0	4.7619	0	6	0	0	1	0
35.7	Molecule289	116.18	5.809	10.5904	19.9562	11.4774	22.91	0.52952	0.99781	0.57387	1.1455	0.25	20	8	0	2	19	7	1	8	5	0.263158	1	0	0	12	6	0	2	0	0	0	0	0	0	0	0	2	0	60	30	0	10	0	5	1	0	0.833333	0
35.6	Molecule290	102.2	4.86667	10.4024	20.5125	11.7843	24.1158	0.495352	0.976786	0.561157	1.14837	0.285714	21	7	0	3	20	6	0	6	3	0.15	0	0	0	14	6	0	1	0	0	0	0	0	0	0	0	1	0	66.6667	28.5714	0	4.7619	0	6	0	0	1	0
34.9	Molecule291	116.18	5.809	10.5904	19.9562	11.4774	22.91	0.52952	0.99781	0.57387	1.1455	0.25	20	8	0	4	19	7	1	8	3	0.157895	1	0	0	12	6	0	2	0	0	0	0	0	0	0	0	2	0	60	30	0	10	0	5	1	0	0.833333	0
34.8	Molecule292	116.18	5.809	10.5904	19.9562	11.4774	22.91	0.52952	0.99781	0.57387	1.1455	0.25	20	8	0	4	19	7	1	8	3	0.157895	1	0	0	12	6	0	2	0	0	0	0	0	0	0	0	2	0	60	30	0	10	0	5	1	0	0.833333	0
34.7	Molecule293	116.23	4.84292	11.9292	23.3961	13.5457	27.531	0.49705	0.974838	0.564404	1.14712	0.25	24	8	0	2	23	7	0	7	5	0.217391	0	0	0	16	7	0	1	0	0	0	0	0	0	0	0	1	0	66.6667	29.1667	0	4.16667	0	7	0	0	1	0
34.5	Molecule294	146.21	6.09208	12.832	24.1671	13.6933	27.5346	0.534667	1.00696	0.570554	1.14728	0.2	24	10	0	3	23	9	1	10	6	0.26087	1	0	0	14	7	0	3	0	0	0	0	0	0	0	0	3	0	58.3333	29.1667	0	12.5	0	6	1	0	0.857143	0
34.3	Molecule295	98.16	5.77412	9.3488	16.7453	10.2615	19.2854	0.549929	0.985018	0.603618	1.13444	0.333333	17	7	0	1	17	7	1	8	0	0	1	0	0	10	6	0	1	0	0	0	0	0	0	0	0	1	0	58.8235	35.2941	0	5.88235	0	5	1	0	0.833333	0
34.1	Molecule296	102.2	4.86667	10.4024	20.5125	11.7843	24.1158	0.495352	0.976786	0.561157	1.14837	0.285714	21	7	0	3	20	6	0	6	3	0.15	0	0	0	14	6	0	1	0	0	0	0	0	0	0	0	1	0	66.6667	28.5714	0	4.7619	0	6	0	0	1	0
34	Molecule297	128.19	6.10429	11.5904	20.9562	12.4774	23.91	0.551924	0.997914	0.594162	1.13857	0.222222	21	9	0	4	20	8	2	10	3	0.15	2	0	0	12	7	0	2	0	0	0	0	0	0	0	0	2	0	57.1429	33.3333	0	9.52381	0	4	3	0	0.571429	4
33.9	Molecule298	102.2	4.86667	10.4024	20.5125	11.7843	24.1158	0.495352	0.976786	0.561157	1.14837	0.285714	21	7	0	3	20	6	0	6	3	0.15	0	0	0	14	6	0	1	0	0	0	0	0	0	0	0	1	0	66.6667	28.5714	0	4.7619	0	6	0	0	1	0
33.8	Molecule299	114.21	5.19136	11.4024	21.5125	12.7843	25.1158	0.518291	0.977841	0.581105	1.14163	0.25	22	8	0	2	21	7	1	8	5	0.238095	1	0	0	14	7	0	1	0	0	0	0	0	0	0	0	1	0	63.6364	31.8182	0	4.54545	0	6	1	0	0.857143	0
33.6	Molecule300	114.16	6.34222	10.0636	18.0726	10.716	20.4948	0.559089	1.00403	0.595333	1.1386	0.25	18	8	0	3	17	7	2	9	3	0.176471	2	0	0	10	6	0	2	0	0	0	0	0	0	0	0	2	0	55.5556	33.3333	0	11.1111	0	3	3	0	0.5	4
33.3	Molecule301	88.17	4.89833	8.8756	17.6289	10.0229	20.7006	0.493089	0.979383	0.556828	1.15003	0.333333	18	6	0	4	17	5	0	5	1	0.0588235	0	0	0	12	5	0	1	0	0	0	0	0	0	0	0	1	0	66.6667	27.7778	0	5.55556	0	5	0	0	1	0
33.3	Molecule302	114.16	6.34222	10.0636	18.0726	10.716	20.4948	0.559089	1.00403	0.595333	1.1386	0.25	18	8	0	3	17	7	2	9	4	0.235294	2	0	0	10	6	0	2	0	0	0	0	0	0	0	0	2	0	55.5556	33.3333	0	11.1111	0	3	3	0	0.5	0
33.2	Molecule303	118.2	5.37273	11.1172	21.8398	12.2388	25.3252	0.505327	0.992718	0.556309	1.15115	0.25	22	8	0	4	21	7	0	7	3	0.142857	0	0	0	14	6	0	2	0	0	0	0	0	0	0	0	2	0	63.6364	27.2727	0	9.09091	0	6	0	0	1	0
32.9	Molecule304	88.17	4.89833	8.8756	17.6289	10.0229	20.7006	0.493089	0.979383	0.556828	1.15003	0.333333	18	6	0	4	17	5	0	5	1	0.0588235	0	0	0	12	5	0	1	0	0	0	0	0	0	0	0	1	0	66.6667	27.7778	0	5.55556	0	5	0	0	1	0
32.8	Molecule305	100.18	5.27263	9.8756	18.6289	11.0229	21.7006	0.519768	0.980468	0.580153	1.14214	0.285714	19	7	0	4	18	6	1	7	2	0.111111	1	0	0	12	6	0	1	0	0	0	0	0	0	0	0	1	0	63.1579	31.5789	0	5.26316	0	5	1	0	0.833333	0
32.7	Molecule306	116.18	5.809	10.5904	19.9562	11.4774	22.91	0.52952	0.99781	0.57387	1.1455	0.25	20	8	0	5	19	7	1	8	2	0.105263	1	0	0	12	6	0	2	0	0	0	0	0	0	0	0	2	0	60	30	0	10	0	5	1	0	0.833333	0
32.5	Molecule307	144.24	5.54769	13.644	25.7234	15.0002	29.7404	0.524769	0.989362	0.576931	1.14386	0.2	26	10	0	3	25	9	1	10	6	0.24	1	0	0	16	8	0	2	0	0	0	0	0	0	0	0	2	0	61.5385	30.7692	0	7.69231	0	7	1	0	0.875	0
32.4	Molecule308	114.21	5.19136	11.4024	21.5125	12.7843	25.1158	0.518291	0.977841	0.581105	1.14163	0.25	22	8	0	3	21	7	1	8	4	0.190476	1	0	0	14	7	0	1	0	0	0	0	0	0	0	0	1	0	63.6364	31.8182	0	4.54545	0	6	1	0	0.857143	0
32.3	Molecule309	88.17	4.89833	8.8756	17.6289	10.0229	20.7006	0.493089	0.979383	0.556828	1.15003	0.333333	18	6	0	3	17	5	0	5	2	0.117647	0	0	0	12	5	0	1	0	0	0	0	0	0	0	0	1	0	66.6667	27.7778	0	5.55556	0	5	0	0	1	0
31.9	Molecule310	88.17	4.89833	8.8756	17.6289	10.0229	20.7006	0.493089	0.979383	0.556828	1.15003	0.333333	18	6	0	3	17	5	0	5	2	0.117647	0	0	0	12	5	0	1	0	0	0	0	0	0	0	0	1	0	66.6667	27.7778	0	5.55556	0	5	0	0	1	0
31.9	Molecule311	116.18	5.809	10.5904	19.9562	11.4774	22.91	0.52952	0.99781	0.57387	1.1455	0.25	20	8	0	3	19	7	1	8	4	0.210526	1	0	0	12	6	0	2	0	0	0	0	0	0	0	0	2	0	60	30	0	10	0	5	1	0	0.833333	0
31.7	Molecule312	132.23	5.2892	12.644	24.7234	14.0002	28.7404	0.50576	0.988936	0.560008	1.14962	0.222222	25	9	0	3	24	8	0	8	5	0.208333	0	0	0	16	7	0	2	0	0	0	0	0	0	0	0	2	0	64	28	0	8	0	7	0	0	1	0
31.5	Molecule313	88.17	4.89833	8.8756	17.6289	10.0229	20.7006	0.493089	0.979383	0.556828	1.15003	0.333333	18	6	0	4	17	5	0	5	1	0.0588235	0	0	0	12	5	0	1	0	0	0	0	0	0	0	0	1	0	66.6667	27.7778	0	5.55556	0	5	0	0	1	0
31	Molecule314	102.15	6.00882	9.0636	17.0726	9.716	19.4948	0.533153	1.00427	0.571529	1.14675	0.285714	17	7	0	2	16	6	1	7	4	0.25	1	0	0	10	5	0	2	0	0	0	0	0	0	0	0	2	0	58.8235	29.4118	0	11.7647	0	4	1	0	0.8	0
30.8	Molecule315	116.18	5.809	10.5904	19.9562	11.4774	22.91	0.52952	0.99781	0.57387	1.1455	0.25	20	8	0	5	19	7	1	8	2	0.105263	1	0	0	12	6	0	2	0	0	0	0	0	0	0	0	2	0	60	30	0	10	0	5	1	0	0.833333	0
30.7	Molecule316	100.18	5.27263	9.8756	18.6289	11.0229	21.7006	0.519768	0.980468	0.580153	1.14214	0.285714	19	7	0	4	18	6	1	7	2	0.111111	1	0	0	12	6	0	1	0	0	0	0	0	0	0	0	1	0	63.1579	31.5789	0	5.26316	0	5	1	0	0.833333	0
30.7	Molecule317	114.21	5.19136	11.4024	21.5125	12.7843	25.1158	0.518291	0.977841	0.581105	1.14163	0.25	22	8	0	3	21	7	1	8	4	0.190476	1	0	0	14	7	0	1	0	0	0	0	0	0	0	0	1	0	63.6364	31.8182	0	4.54545	0	6	1	0	0.857143	0
30.6	Molecule318	86.15	5.38438	8.3488	15.7453	9.2615	18.2854	0.5218	0.984081	0.578844	1.14284	0.333333	16	6	0	4	15	5	1	6	1	0.0666667	1	0	0	10	5	0	1	0	0	0	0	0	0	0	0	1	0	62.5	31.25	0	6.25	0	4	1	0	0.8	0
30.4	Molecule319	102.15	6.00882	9.0636	17.0726	9.716	19.4948	0.533153	1.00427	0.571529	1.14675	0.285714	17	7	0	3	16	6	1	7	3	0.1875	1	0	0	10	5	0	2	0	0	0	0	0	0	0	0	2	0	58.8235	29.4118	0	11.7647	0	4	1	0	0.8	0
30.4	Molecule320	86.2	4.31	9.6876	19.1852	11.3298	22.9064	0.48438	0.95926	0.56649	1.14532	0.333333	20	6	0	2	19	5	0	5	3	0.157895	0	0	0	14	6	0	0	0	0	0	0	0	0	0	0	0	0	70	30	0	0	0	6	0	0	1	0
30.3	Molecule321	114.16	6.34222	10.0636	18.0726	10.716	20.4948	0.559089	1.00403	0.595333	1.1386	0.25	18	8	0	3	17	7	2	9	3	0.176471	2	0	0	10	6	0	2	0	0	0	0	0	0	0	0	2	0	55.5556	33.3333	0	11.1111	0	3	3	0	0.5	4
30.2	Molecule322	88.17	4.89833	8.8756	17.6289	10.0229	20.7006	0.493089	0.979383	0.556828	1.15003	0.333333	18	6	0	3	17	5	0	5	2	0.117647	0	0	0	12	5	0	1	0	0	0	0	0	0	0	0	1	0	66.6667	27.7778	0	5.55556	0	5	0	0	1	0
30	Molecule323	102.15	6.00882	9.0636	17.0726	9.716	19.4948	0.533153	1.00427	0.571529	1.14675	0.285714	17	7	0	4	16	6	1	7	2	0.125	1	0	0	10	5	0	2	0	0	0	0	0	0	0	0	2	0	58.8235	29.4118	0	11.7647	0	4	1	0	0.8	0
30	Molecule324	114.16	6.34222	10.0636	18.0726	10.716	20.4948	0.559089	1.00403	0.595333	1.1386	0.25	18	8	0	3	17	7	2	9	4	0.235294	2	0	0	10	6	0	2	0	0	0	0	0	0	0	0	2	0	55.5556	33.3333	0	11.1111	0	3	3	0	0.5	4
30	Molecule325	116.18	5.809	10.5904	19.9562	11.4774	22.91	0.52952	0.99781	0.57387	1.1455	0.25	20	8	0	5	19	7	1	8	2	0.105263	1	0	0	12	6	0	2	0	0	0	0	0	0	0	0	2	0	60	30	0	10	0	5	1	0	0.833333	0
30	Molecule326	102.2	4.86667	10.4024	20.5125	11.7843	24.1158	0.495352	0.976786	0.561157	1.14837	0.285714	21	7	0	2	20	6	0	6	4	0.2	0	0	0	14	6	0	1	0	0	0	0	0	0	0	0	1	0	66.6667	28.5714	0	4.7619	0	6	0	0	1	0
29.3	Molecule327	130.21	5.6613	12.1172	22.8398	13.2388	26.3252	0.526835	0.993035	0.5756	1.14457	0.222222	23	9	0	4	22	8	1	9	4	0.181818	1	0	0	14	7	0	2	0	0	0	0	0	0	0	0	2	0	60.8696	30.4348	0	8.69565	0	6	1	0	0.857143	0
29.1	Molecule328	88.17	4.89833	8.8756	17.6289	10.0229	20.7006	0.493089	0.979383	0.556828	1.15003	0.333333	18	6	0	3	17	5	0	5	2	0.117647	0	0	0	12	5	0	1	0	0	0	0	0	0	0	0	1	0	66.6667	27.7778	0	5.55556	0	5	0	0	1	0
29	Molecule329	100.13	6.67533	8.5368	15.189	8.9546	17.0796	0.56912	1.0126	0.596973	1.13864	0.285714	15	7	0	4	14	6	2	8	2	0.142857	2	0	0	8	5	0	2	0	0	0	0	0	0	0	0	2	0	53.3333	33.3333	0	13.3333	0	2	3	0	0.4	4
29	Molecule330	100.18	5.27263	9.8756	18.6289	11.0229	21.7006	0.519768	0.980468	0.580153	1.14214	0.285714	19	7	0	3	18	6	1	7	3	0.166667	1	0	0	12	6	0	1	0	0	0	0	0	0	0	0	1	0	63.1579	31.5789	0	5.26316	0	5	1	0	0.833333	0
29	Molecule331	100.18	5.27263	9.8756	18.6289	11.0229	21.7006	0.519768	0.980468	0.580153	1.14214	0.285714	19	7	0	4	18	6	1	7	2	0.111111	1	0	0	12	6	0	1	0	0	0	0	0	0	0	0	1	0	63.1579	31.5789	0	5.26316	0	5	1	0	0.833333	0
28.6	Molecule332	88.17	4.89833	8.8756	17.6289	10.0229	20.7006	0.493089	0.979383	0.556828	1.15003	0.333333	18	6	0	3	17	5	0	5	2	0.117647	0	0	0	12	5	0	1	0	0	0	0	0	0	0	0	1	0	66.6667	27.7778	0	5.55556	0	5	0	0	1	0
28.5	Molecule333	114.21	5.19136	11.4024	21.5125	12.7843	25.1158	0.518291	0.977841	0.581105	1.14163	0.25	22	8	0	3	21	7	1	8	4	0.190476	1	0	0	14	7	0	1	0	0	0	0	0	0	0	0	1	0	63.6364	31.8182	0	4.54545	0	6	1	0	0.857143	0
28.4	Molecule334	116.18	5.809	10.5904	19.9562	11.4774	22.91	0.52952	0.99781	0.57387	1.1455	0.25	20	8	0	4	19	7	1	8	3	0.157895	1	0	0	12	6	0	2	0	0	0	0	0	0	0	0	2	0	60	30	0	10	0	5	1	0	0.833333	0
28.4	Molecule335	130.21	5.6613	12.1172	22.8398	13.2388	26.3252	0.526835	0.993035	0.5756	1.14457	0.222222	23	9	0	3	22	8	1	9	5	0.227273	1	0	0	14	7	0	2	0	0	0	0	0	0	0	0	2	0	60.8696	30.4348	0	8.69565	0	6	1	0	0.857143	0
28	Molecule336	102.2	4.86667	10.4024	20.5125	11.7843	24.1158	0.495352	0.976786	0.561157	1.14837	0.285714	21	7	0	2	20	6	0	6	4	0.2	0	0	0	14	6	0	1	0	0	0	0	0	0	0	0	1	0	66.6667	28.5714	0	4.7619	0	6	0	0	1	0
27.9	Molecule337	86.15	5.38438	8.3488	15.7453	9.2615	18.2854	0.5218	0.984081	0.578844	1.14284	0.333333	16	6	0	3	15	5	1	6	2	0.133333	1	0	0	10	5	0	1	0	0	0	0	0	0	0	0	1	0	62.5	31.25	0	6.25	0	4	1	0	0.8	0
27.6	Molecule338	100.18	5.27263	9.8756	18.6289	11.0229	21.7006	0.519768	0.980468	0.580153	1.14214	0.285714	19	7	0	3	18	6	1	7	3	0.166667	1	0	0	12	6	0	1	0	0	0	0	0	0	0	0	1	0	63.1579	31.5789	0	5.26316	0	5	1	0	0.833333	0
27.5	Molecule339	74.14	4.94267	7.3488	14.7453	8.2615	17.2854	0.48992	0.98302	0.550767	1.15236	0.4	15	5	0	4	14	4	0	4	0	0	0	0	0	10	4	0	1	0	0	0	0	0	0	0	0	1	0	66.6667	26.6667	0	6.66667	0	4	0	0	1	0
27.3	Molecule340	100.13	6.67533	8.5368	15.189	8.9546	17.0796	0.56912	1.0126	0.596973	1.13864	0.285714	15	7	0	3	14	6	2	8	2	0.142857	2	0	0	8	5	0	2	0	0	0	0	0	0	0	0	2	0	53.3333	33.3333	0	13.3333	0	2	3	0	0.4	4
27.3	Molecule341	132.23	5.2892	12.644	24.7234	14.0002	28.7404	0.50576	0.988936	0.560008	1.14962	0.222222	25	9	0	3	24	8	0	8	5	0.208333	0	0	0	16	7	0	2	0	0	0	0	0	0	0	0	2	0	64	28	0	8	0	7	0	0	1	0
26.7	Molecule342	100.18	5.27263	9.8756	18.6289	11.0229	21.7006	0.519768	0.980468	0.580153	1.14214	0.285714	19	7	0	2	18	6	1	7	4	0.222222	1	0	0	12	6	0	1	0	0	0	0	0	0	0	0	1	0	63.1579	31.5789	0	5.26316	0	5	1	0	0.833333	0
26.7	Molecule343	130.21	5.6613	12.1172	22.8398	13.2388	26.3252	0.526835	0.993035	0.5756	1.14457	0.222222	23	9	0	3	22	8	1	9	5	0.227273	1	0	0	14	7	0	2	0	0	0	0	0	0	0	0	2	0	60.8696	30.4348	0	8.69565	0	6	1	0	0.857143	0
26.6	Molecule344	86.15	5.38438	8.3488	15.7453	9.2615	18.2854	0.5218	0.984081	0.578844	1.14284	0.333333	16	6	0	4	15	5	1	6	1	0.0666667	1	0	0	10	5	0	1	0	0	0	0	0	0	0	0	1	0	62.5	31.25	0	6.25	0	4	1	0	0.8	0
26.5	Molecule345	86.15	5.38438	8.3488	15.7453	9.2615	18.2854	0.5218	0.984081	0.578844	1.14284	0.4	16	6	0	0	16	6	0	6	0	0	0	0	0	10	5	0	1	0	0	0	0	0	0	0	0	1	0	62.5	31.25	0	6.25	0	5	0	0	1	0
26.2	Molecule346	74.14	4.94267	7.3488	14.7453	8.2615	17.2854	0.48992	0.98302	0.550767	1.15236	0.4	15	5	0	3	14	4	0	4	1	0.0714286	0	0	0	10	4	0	1	0	0	0	0	0	0	0	0	1	0	66.6667	26.6667	0	6.66667	0	4	0	0	1	0
26.1	Molecule347	116.18	5.809	10.5904	19.9562	11.4774	22.91	0.52952	0.99781	0.57387	1.1455	0.25	20	8	0	4	19	7	1	8	3	0.157895	1	0	0	12	6	0	2	0	0	0	0	0	0	0	0	2	0	60	30	0	10	0	5	1	0	0.833333	0
25.9	Molecule348	116.18	5.809	10.5904	19.9562	11.4774	22.91	0.52952	0.99781	0.57387	1.1455	0.25	20	8	0	4	19	7	1	8	3	0.157895	1	0	0	12	6	0	2	0	0	0	0	0	0	0	0	2	0	60	30	0	10	0	5	1	0	0.833333	0
25.8	Molecule349	118.2	5.37273	11.1172	21.8398	12.2388	25.3252	0.505327	0.992718	0.556309	1.15115	0.25	22	8	0	3	21	7	0	7	4	0.190476	0	0	0	14	6	0	2	0	0	0	0	0	0	0	0	2	0	63.6364	27.2727	0	9.09091	0	6	0	0	1	0
25.6	Molecule350	100.18	5.27263	9.8756	18.6289	11.0229	21.7006	0.519768	0.980468	0.580153	1.14214	0.285714	19	7	0	3	18	6	1	7	3	0.166667	1	0	0	12	6	0	1	0	0	0	0	0	0	0	0	1	0	63.1579	31.5789	0	5.26316	0	5	1	0	0.833333	0
25.5	Molecule351	104.17	5.48263	9.5904	18.9562	10.4774	21.91	0.504758	0.997695	0.551442	1.15316	0.285714	19	7	0	3	18	6	0	6	3	0.166667	0	0	0	12	5	0	2	0	0	0	0	0	0	0	0	2	0	63.1579	26.3158	0	10.5263	0	5	0	0	1	0
25.5	Molecule352	100.18	5.27263	9.8756	18.6289	11.0229	21.7006	0.519768	0.980468	0.580153	1.14214	0.285714	19	7	0	3	18	6	1	7	3	0.166667	1	0	0	12	6	0	1	0	0	0	0	0	0	0	0	1	0	63.1579	31.5789	0	5.26316	0	5	1	0	0.833333	0
25.5	Molecule353	116.18	5.809	10.5904	19.9562	11.4774	22.91	0.52952	0.99781	0.57387	1.1455	0.25	20	8	0	3	19	7	1	8	4	0.210526	1	0	0	12	6	0	2	0	0	0	0	0	0	0	0	2	0	60	30	0	10	0	5	1	0	0.833333	0
25.4	Molecule354	88.17	4.89833	8.8756	17.6289	10.0229	20.7006	0.493089	0.979383	0.556828	1.15003	0.333333	18	6	0	2	17	5	0	5	3	0.176471	0	0	0	12	5	0	1	0	0	0	0	0	0	0	0	1	0	66.6667	27.7778	0	5.55556	0	5	0	0	1	0
25.4	Molecule355	114.16	6.34222	10.0636	18.0726	10.716	20.4948	0.559089	1.00403	0.595333	1.1386	0.25	18	8	0	4	17	7	2	9	3	0.176471	2	0	0	10	6	0	2	0	0	0	0	0	0	0	0	2	0	55.5556	33.3333	0	11.1111	0	3	3	0	0.5	4
25.3	Molecule356	118.2	5.37273	11.1172	21.8398	12.2388	25.3252	0.505327	0.992718	0.556309	1.15115	0.25	22	8	0	2	21	7	0	7	5	0.238095	0	0	0	14	6	0	2	0	0	0	0	0	0	0	0	2	0	63.6364	27.2727	0	9.09091	0	6	0	0	1	0
25	Molecule357	86.15	5.38438	8.3488	15.7453	9.2615	18.2854	0.5218	0.984081	0.578844	1.14284	0.333333	16	6	0	4	15	5	1	6	1	0.0666667	1	0	0	10	5	0	1	0	0	0	0	0	0	0	0	1	0	62.5	31.25	0	6.25	0	3	2	0	0.6	0
24.9	Molecule358	116.18	5.809	10.5904	19.9562	11.4774	22.91	0.52952	0.99781	0.57387	1.1455	0.25	20	8	0	4	19	7	1	8	3	0.157895	1	0	0	12	6	0	2	0	0	0	0	0	0	0	0	2	0	60	30	0	10	0	5	1	0	0.833333	0
24.8	Molecule359	74.14	4.94267	7.3488	14.7453	8.2615	17.2854	0.48992	0.98302	0.550767	1.15236	0.4	15	5	0	3	14	4	0	4	1	0.0714286	0	0	0	10	4	0	1	0	0	0	0	0	0	0	0	1	0	66.6667	26.6667	0	6.66667	0	4	0	0	1	0
24.6	Molecule360	72.17	4.24529	8.1608	16.3016	9.5684	19.4912	0.480047	0.958918	0.562847	1.14654	0.4	17	5	0	2	16	4	0	4	2	0.125	0	0	0	12	5	0	0	0	0	0	0	0	0	0	0	0	0	70.5882	29.4118	0	0	0	5	0	0	1	0
24.4	Molecule361	102.15	6.00882	9.0636	17.0726	9.716	19.4948	0.533153	1.00427	0.571529	1.14675	0.285714	17	7	0	3	16	6	1	7	3	0.1875	1	0	0	10	5	0	2	0	0	0	0	0	0	0	0	2	0	58.8235	29.4118	0	11.7647	0	4	1	0	0.8	0
23.7	Molecule362	102.15	6.00882	9.0636	17.0726	9.716	19.4948	0.533153	1.00427	0.571529	1.14675	0.285714	17	7	0	4	16	6	1	7	2	0.125	1	0	0	10	5	0	2	0	0	0	0	0	0	0	0	2	0	58.8235	29.4118	0	11.7647	0	4	1	0	0.8	0
23	Molecule363	88.17	4.89833	8.8756	17.6289	10.0229	20.7006	0.493089	0.979383	0.556828	1.15003	0.333333	18	6	0	2	17	5	0	5	3	0.176471	0	0	0	12	5	0	1	0	0	0	0	0	0	0	0	1	0	66.6667	27.7778	0	5.55556	0	5	0	0	1	0
22.7	Molecule364	86.15	5.38438	8.3488	15.7453	9.2615	18.2854	0.5218	0.984081	0.578844	1.14284	0.333333	16	6	0	3	15	5	1	6	2	0.133333	1	0	0	10	5	0	1	0	0	0	0	0	0	0	0	1	0	62.5	31.25	0	6.25	0	4	1	0	0.8	0
22.4	Molecule365	118.2	5.37273	11.1172	21.8398	12.2388	25.3252	0.505327	0.992718	0.556309	1.15115	0.25	22	8	0	3	21	7	0	7	4	0.190476	0	0	0	14	6	0	2	0	0	0	0	0	0	0	0	2	0	63.6364	27.2727	0	9.09091	0	6	0	0	1	0
22.3	Molecule366	116.18	5.809	10.5904	19.9562	11.4774	22.91	0.52952	0.99781	0.57387	1.1455	0.25	20	8	0	3	19	7	1	8	4	0.210526	1	0	0	12	6	0	2	0	0	0	0	0	0	0	0	2	0	60	30	0	10	0	5	1	0	0.833333	0
22.2	Molecule367	102.15	6.00882	9.0636	17.0726	9.716	19.4948	0.533153	1.00427	0.571529	1.14675	0.285714	17	7	0	4	16	6	1	7	2	0.125	1	0	0	10	5	0	2	0	0	0	0	0	0	0	0	2	0	58.8235	29.4118	0	11.7647	0	4	1	0	0.8	0
22.1	Molecule368	116.18	5.809	10.5904	19.9562	11.4774	22.91	0.52952	0.99781	0.57387	1.1455	0.285714	20	8	0	1	20	8	0	8	1	0.05	0	0	0	12	6	0	2	0	0	0	0	0	0	0	0	2	0	60	30	0	10	0	6	0	0	1	0
22	Molecule369	74.14	4.94267	7.3488	14.7453	8.2615	17.2854	0.48992	0.98302	0.550767	1.15236	0.4	15	5	0	2	14	4	0	4	2	0.142857	0	0	0	10	4	0	1	0	0	0	0	0	0	0	0	1	0	66.6667	26.6667	0	6.66667	0	4	0	0	1	0
22	Molecule370	100.13	6.67533	8.5368	15.189	8.9546	17.0796	0.56912	1.0126	0.596973	1.13864	0.285714	15	7	0	3	14	6	2	8	3	0.214286	2	0	0	8	5	0	2	0	0	0	0	0	0	0	0	2	0	53.3333	33.3333	0	13.3333	0	2	3	0	0.4	4
22	Molecule371	84.13	6.00929	7.822	13.8617	8.5001	15.8702	0.558714	0.990121	0.60715	1.13359	0.4	14	6	0	1	14	6	1	7	0	0	1	0	0	8	5	0	1	0	0	0	0	0	0	0	0	1	0	57.1429	35.7143	0	7.14286	0	4	1	0	0.8	0
21.2	Molecule372	72.12	5.54769	6.822	12.8617	7.5001	14.8702	0.524769	0.989362	0.576931	1.14386	0.4	13	5	0	3	12	4	1	5	1	0.0833333	1	0	0	8	4	0	1	0	0	0	0	0	0	0	0	1	0	61.5385	30.7692	0	7.69231	0	3	1	0	0.75	0
21.1	Molecule373	86.15	5.38438	8.3488	15.7453	9.2615	18.2854	0.5218	0.984081	0.578844	1.14284	0.333333	16	6	0	3	15	5	1	6	2	0.133333	1	0	0	10	5	0	1	0	0	0	0	0	0	0	0	1	0	62.5	31.25	0	6.25	0	4	1	0	0.8	0
21.1	Molecule374	86.15	5.38438	8.3488	15.7453	9.2615	18.2854	0.5218	0.984081	0.578844	1.14284	0.333333	16	6	0	3	15	5	1	6	2	0.133333	1	0	0	10	5	0	1	0	0	0	0	0	0	0	0	1	0	62.5	31.25	0	6.25	0	4	1	0	0.8	0
21.1	Molecule375	86.15	5.38438	8.3488	15.7453	9.2615	18.2854	0.5218	0.984081	0.578844	1.14284	0.333333	16	6	0	2	15	5	1	6	3	0.2	1	0	0	10	5	0	1	0	0	0	0	0	0	0	0	1	0	62.5	31.25	0	6.25	0	4	1	0	0.8	0
20.4	Molecule376	118.2	5.37273	11.1172	21.8398	12.2388	25.3252	0.505327	0.992718	0.556309	1.15115	0.25	22	8	0	2	21	7	0	7	5	0.238095	0	0	0	14	6	0	2	0	0	0	0	0	0	0	0	2	0	63.6364	27.2727	0	9.09091	0	6	0	0	1	0
20.3	Molecule377	72.12	5.54769	6.822	12.8617	7.5001	14.8702	0.524769	0.989362	0.576931	1.14386	0.5	13	5	0	0	13	5	0	5	0	0	0	0	0	8	4	0	1	0	0	0	0	0	0	0	0	1	0	61.5385	30.7692	0	7.69231	0	4	0	0	1	0
20.3	Molecule378	88.12	6.29429	7.5368	14.189	7.9546	16.0796	0.538343	1.0135	0.568186	1.14854	0.333333	14	6	0	3	13	5	1	6	2	0.153846	1	0	0	8	4	0	2	0	0	0	0	0	0	0	0	2	0	57.1429	28.5714	0	14.2857	0	3	1	0	0.75	0
20.3	Molecule379	88.12	6.29429	7.5368	14.189	7.9546	16.0796	0.538343	1.0135	0.568186	1.14854	0.333333	14	6	0	2	13	5	1	6	3	0.230769	1	0	0	8	4	0	2	0	0	0	0	0	0	0	0	2	0	57.1429	28.5714	0	14.2857	0	3	1	0	0.75	0
20.3	Molecule380	102.15	6.00882	9.0636	17.0726	9.716	19.4948	0.533153	1.00427	0.571529	1.14675	0.285714	17	7	0	3	16	6	1	7	3	0.1875	1	0	0	10	5	0	2	0	0	0	0	0	0	0	0	2	0	58.8235	29.4118	0	11.7647	0	4	1	0	0.8	0
19.8	Molecule381	104.17	5.48263	9.5904	18.9562	10.4774	21.91	0.504758	0.997695	0.551442	1.15316	0.285714	19	7	0	3	18	6	0	6	3	0.166667	0	0	0	12	5	0	2	0	0	0	0	0	0	0	0	2	0	63.1579	26.3158	0	10.5263	0	5	0	0	1	0
19.4	Molecule382	86.1	7.175	7.01	12.3054	7.1932	13.6644	0.584167	1.02545	0.599433	1.1387	0.333333	12	6	0	3	11	5	2	7	2	0.181818	2	0	0	6	4	0	2	0	0	0	0	0	0	0	0	2	0	50	33.3333	0	16.6667	0	1	3	0	0.25	4
19.2	Molecule383	60.11	5.00917	5.822	11.8617	6.5001	13.8702	0.485167	0.988475	0.541675	1.15585	0.5	12	4	0	3	11	3	0	3	0	0	0	0	0	8	3	0	1	0	0	0	0	0	0	0	0	1	0	66.6667	25	0	8.33333	0	3	0	0	1	0
18.8	Molecule384	72.12	5.54769	6.822	12.8617	7.5001	14.8702	0.524769	0.989362	0.576931	1.14386	0.5	13	5	0	1	13	5	0	5	1	0.0769231	0	0	0	8	4	0	1	0	0	0	0	0	0	0	0	1	0	61.5385	30.7692	0	7.69231	0	4	0	0	1	0
18.8	Molecule385	88.12	6.29429	7.5368	14.189	7.9546	16.0796	0.538343	1.0135	0.568186	1.14854	0.333333	14	6	0	4	13	5	1	6	1	0.0769231	1	0	0	8	4	0	2	0	0	0	0	0	0	0	0	2	0	57.1429	28.5714	0	14.2857	0	3	1	0	0.75	0
18.6	Molecule386	102.15	6.00882	9.0636	17.0726	9.716	19.4948	0.533153	1.00427	0.571529	1.14675	0.285714	17	7	0	3	16	6	1	7	3	0.1875	1	0	0	10	5	0	2	0	0	0	0	0	0	0	0	2	0	58.8235	29.4118	0	11.7647	0	4	1	0	0.8	0
18.6	Molecule387	104.17	5.48263	9.5904	18.9562	10.4774	21.91	0.504758	0.997695	0.551442	1.15316	0.285714	19	7	0	3	18	6	0	6	3	0.166667	0	0	0	12	5	0	2	0	0	0	0	0	0	0	0	2	0	63.1579	26.3158	0	10.5263	0	5	0	0	1	0
18.5	Molecule388	104.17	5.48263	9.5904	18.9562	10.4774	21.91	0.504758	0.997695	0.551442	1.15316	0.285714	19	7	0	2	18	6	0	6	4	0.222222	0	0	0	12	5	0	2	0	0	0	0	0	0	0	0	2	0	63.1579	26.3158	0	10.5263	0	5	0	0	1	0
18.1	Molecule389	88.12	6.29429	7.5368	14.189	7.9546	16.0796	0.538343	1.0135	0.568186	1.14854	0.333333	14	6	0	3	13	5	1	6	2	0.153846	1	0	0	8	4	0	2	0	0	0	0	0	0	0	0	2	0	57.1429	28.5714	0	14.2857	0	3	1	0	0.75	0
18	Molecule390	74.14	4.94267	7.3488	14.7453	8.2615	17.2854	0.48992	0.98302	0.550767	1.15236	0.4	15	5	0	2	14	4	0	4	2	0.142857	0	0	0	10	4	0	1	0	0	0	0	0	0	0	0	1	0	66.6667	26.6667	0	6.66667	0	4	0	0	1	0
17.9	Molecule391	90.14	5.63375	8.0636	16.0726	8.716	18.4948	0.503975	1.00454	0.54475	1.15593	0.333333	16	6	0	2	15	5	0	5	3	0.2	0	0	0	10	4	0	2	0	0	0	0	0	0	0	0	2	0	62.5	25	0	12.5	0	4	0	0	1	0
17.6	Molecule392	72.12	5.54769	6.822	12.8617	7.5001	14.8702	0.524769	0.989362	0.576931	1.14386	0.4	13	5	0	2	12	4	1	5	2	0.166667	1	0	0	8	4	0	1	0	0	0	0	0	0	0	0	1	0	61.5385	30.7692	0	7.69231	0	3	1	0	0.75	0
17.2	Molecule393	72.12	5.54769	6.822	12.8617	7.5001	14.8702	0.524769	0.989362	0.576931	1.14386	0.4	13	5	0	3	12	4	1	5	1	0.0833333	1	0	0	8	4	0	1	0	0	0	0	0	0	0	0	1	0	61.5385	30.7692	0	7.69231	0	3	1	0	0.75	0
16.8	Molecule394	74.14	4.94267	7.3488	14.7453	8.2615	17.2854	0.48992	0.98302	0.550767	1.15236	0.4	15	5	0	2	14	4	0	4	2	0.142857	0	0	0	10	4	0	1	0	0	0	0	0	0	0	0	1	0	66.6667	26.6667	0	6.66667	0	4	0	0	1	0
16.4	Molecule395	90.14	5.63375	8.0636	16.0726	8.716	18.4948	0.503975	1.00454	0.54475	1.15593	0.333333	16	6	0	3	15	5	0	5	2	0.133333	0	0	0	10	4	0	2	0	0	0	0	0	0	0	0	2	0	62.5	25	0	12.5	0	4	0	0	1	0
16.4	Molecule396	104.17	5.48263	9.5904	18.9562	10.4774	21.91	0.504758	0.997695	0.551442	1.15316	0.285714	19	7	0	4	18	6	0	6	2	0.111111	0	0	0	12	5	0	2	0	0	0	0	0	0	0	0	2	0	63.1579	26.3158	0	10.5263	0	5	0	0	1	0
16.2	Molecule397	60.11	5.00917	5.822	11.8617	6.5001	13.8702	0.485167	0.988475	0.541675	1.15585	0.5	12	4	0	2	11	3	0	3	1	0.0909091	0	0	0	8	3	0	1	0	0	0	0	0	0	0	0	1	0	66.6667	25	0	8.33333	0	3	0	0	1	0
16.1	Molecule398	134.2	5.83478	11.832	23.1671	12.6933	26.5346	0.514435	1.00727	0.551883	1.15368	0.222222	23	9	0	2	22	8	0	8	6	0.272727	0	0	0	14	6	0	3	0	0	0	0	0	0	0	0	3	0	60.8696	26.087	0	13.0435	0	6	0	0	1	0
15.7	Molecule399	90.14	5.63375	8.0636	16.0726	8.716	18.4948	0.503975	1.00454	0.54475	1.15593	0.333333	16	6	0	2	15	5	0	5	3	0.2	0	0	0	10	4	0	2	0	0	0	0	0	0	0	0	2	0	62.5	25	0	12.5	0	4	0	0	1	0
15.3	Molecule400	118.15	6.56389	9.7784	18.3999	10.1705	20.7042	0.543244	1.02222	0.565028	1.15023	0.25	18	8	0	3	17	7	1	8	4	0.235294	1	0	0	10	5	0	3	0	0	0	0	0	0	0	0	3	0	55.5556	27.7778	0	16.6667	0	4	1	0	0.8	0
15	Molecule401	88.12	6.29429	7.5368	14.189	7.9546	16.0796	0.538343	1.0135	0.568186	1.14854	0.333333	14	6	0	3	13	5	1	6	2	0.153846	1	0	0	8	4	0	2	0	0	0	0	0	0	0	0	2	0	57.1429	28.5714	0	14.2857	0	3	1	0	0.75	0
15	Molecule402	120.17	6.0085	10.3052	20.2835	10.9319	23.1194	0.51526	1.01418	0.546595	1.15597	0.25	20	8	0	2	19	7	0	7	5	0.263158	0	0	0	12	5	0	3	0	0	0	0	0	0	0	0	3	0	60	25	0	15	0	5	0	0	1	0
14.8	Molecule403	118.15	6.56389	9.7784	18.3999	10.1705	20.7042	0.543244	1.02222	0.565028	1.15023	0.25	18	8	0	4	17	7	1	8	3	0.176471	1	0	0	10	5	0	3	0	0	0	0	0	0	0	0	3	0	55.5556	27.7778	0	16.6667	0	4	1	0	0.8	0
14.8	Molecule404	136.17	6.48429	11.02	21.6108	11.3864	24.3288	0.524762	1.02909	0.54221	1.15851	0.222222	21	9	0	4	20	8	0	8	4	0.2	0	0	0	12	5	0	4	0	0	0	0	0	0	0	0	4	0	57.1429	23.8095	0	19.0476	0	5	0	0	1	0
14.2	Molecule405	90.14	5.63375	8.0636	16.0726	8.716	18.4948	0.503975	1.00454	0.54475	1.15593	0.333333	16	6	0	3	15	5	0	5	2	0.133333	0	0	0	10	4	0	2	0	0	0	0	0	0	0	0	2	0	62.5	25	0	12.5	0	4	0	0	1	0
13.9	Molecule406	58.09	5.809	5.2952	9.9781	5.7387	11.455	0.52952	0.99781	0.57387	1.1455	0.5	10	4	0	2	9	3	1	4	1	0.111111	1	0	0	6	3	0	1	0	0	0	0	0	0	0	0	1	0	60	30	0	10	0	2	1	0	0.666667	0
13.7	Molecule407	76.11	5.85462	6.5368	13.189	6.9546	15.0796	0.502831	1.01454	0.534969	1.15997	0.4	13	5	0	3	12	4	0	4	1	0.0833333	0	0	0	8	3	0	2	0	0	0	0	0	0	0	0	2	0	61.5385	23.0769	0	15.3846	0	3	0	0	1	0
13.4	Molecule408	88.12	6.29429	7.5368	14.189	7.9546	16.0796	0.538343	1.0135	0.568186	1.14854	0.333333	14	6	0	3	13	5	1	6	2	0.153846	1	0	0	8	4	0	2	0	0	0	0	0	0	0	0	2	0	57.1429	28.5714	0	14.2857	0	3	1	0	0.75	0
13	Molecule409	58.09	5.809	5.2952	9.9781	5.7387	11.455	0.52952	0.99781	0.57387	1.1455	0.5	10	4	0	3	9	3	1	4	0	0	1	0	0	6	3	0	1	0	0	0	0	0	0	0	0	1	0	60	30	0	10	0	2	1	0	0.666667	0
12.8	Molecule410	106.14	6.24353	8.7784	17.3999	9.1705	19.7042	0.516376	1.02352	0.539441	1.15907	0.285714	17	7	0	3	16	6	0	6	3	0.1875	0	0	0	10	4	0	3	0	0	0	0	0	0	0	0	3	0	58.8235	23.5294	0	17.6471	0	4	0	0	1	0
12.7	Molecule411	120.17	6.0085	10.3052	20.2835	10.9319	23.1194	0.51526	1.01418	0.546595	1.15597	0.25	20	8	0	4	19	7	0	7	3	0.157895	0	0	0	12	5	0	3	0	0	0	0	0	0	0	0	3	0	60	25	0	15	0	5	0	0	1	0
11.8	Molecule412	90.14	5.63375	8.0636	16.0726	8.716	18.4948	0.503975	1.00454	0.54475	1.15593	0.333333	16	6	0	2	15	5	0	5	3	0.2	0	0	0	10	4	0	2	0	0	0	0	0	0	0	0	2	0	62.5	25	0	12.5	0	4	0	0	1	0
11.7	Molecule413	74.09	6.73545	6.01	11.3054	6.1932	12.6644	0.546364	1.02776	0.563018	1.15131	0.4	11	5	0	3	10	4	1	5	1	0.1	1	0	0	6	3	0	2	0	0	0	0	0	0	0	0	2	0	54.5455	27.2727	0	18.1818	0	2	1	0	0.666667	0
10.9	Molecule414	76.11	5.85462	6.5368	13.189	6.9546	15.0796	0.502831	1.01454	0.534969	1.15997	0.4	13	5	0	2	12	4	0	4	2	0.166667	0	0	0	8	3	0	2	0	0	0	0	0	0	0	0	2	0	61.5385	23.0769	0	15.3846	0	3	0	0	1	0
10.5	Molecule415	90.09	7.5075	6.7248	12.6327	6.6477	13.8738	0.5604	1.05272	0.553975	1.15615	0.333333	12	6	0	3	11	5	1	6	2	0.181818	1	0	0	6	3	0	3	0	0	0	0	0	0	0	0	3	0	50	25	0	25	0	2	1	0	0.666667	0
10.3	Molecule416	46.08	5.12	4.2952	8.9781	4.7387	10.455	0.477244	0.997567	0.526522	1.16167	0.666667	9	3	0	2	8	2	0	2	0	0	0	0	0	6	2	0	1	0	0	0	0	0	0	0	0	1	0	66.6667	22.2222	0	11.1111	0	2	0	0	1	0
10.3	Molecule417	74.09	6.73545	6.01	11.3054	6.1932	12.6644	0.546364	1.02776	0.563018	1.15131	0.5	11	5	0	0	11	5	0	5	0	0	0	0	0	6	3	0	2	0	0	0	0	0	0	0	0	2	0	54.5455	27.2727	0	18.1818	0	3	0	0	1	0
9.6	Molecule418	104.12	6.94133	8.2516	15.5163	8.4091	17.289	0.550107	1.03442	0.560607	1.1526	0.285714	15	7	0	4	14	6	1	7	2	0.142857	1	0	0	8	4	0	3	0	0	0	0	0	0	0	0	3	0	53.3333	26.6667	0	20	0	3	1	0	0.75	0
9.2	Molecule419	74.09	6.73545	6.01	11.3054	6.1932	12.6644	0.546364	1.02776	0.563018	1.15131	0.4	11	5	0	2	10	4	1	5	2	0.2	1	0	0	6	3	0	2	0	0	0	0	0	0	0	0	2	0	54.5455	27.2727	0	18.1818	0	2	1	0	0.666667	0
8.2	Molecule420	62.08	6.208	5.01	10.3054	5.1932	11.6644	0.501	1.03054	0.51932	1.16644	0.5	10	4	0	2	9	3	0	3	1	0.111111	0	0	0	6	2	0	2	0	0	0	0	0	0	0	0	2	0	60	20	0	20	0	2	0	0	1	0
6.6	Molecule421	32.05	5.34167	2.7684	6.0945	2.9773	7.0398	0.4614	1.01575	0.496217	1.1733	1	6	2	0	2	5	1	0	1	0	0	0	0	0	4	1	0	1	0	0	0	0	0	0	0	0	1	0	66.6667	16.6667	0	16.6667	0	1	0	0	1	0
753.6	Molecule422	194.29	6.69966	18.6876	28.1852	20.3298	31.9064	0.6444	0.971903	0.701028	1.10022	0.152381	29	15	12	1	30	16	13	23	2	0.0666667	1	0	12	14	15	0	0	0	0	0	0	0	0	0	0	0	0	48.2759	51.7241	0	0	0	1	14	0	0.0666667	14
602	Molecule423	180.26	6.93308	17.1608	25.3016	18.5684	28.4912	0.660031	0.973138	0.714169	1.09582	0.164835	26	14	12	0	27	15	13	22	2	0.0740741	1	0	12	12	14	0	0	0	0	0	0	0	0	0	0	0	0	46.1538	53.8462	0	0	0	0	14	0	0	14
602	Molecule424	180.26	6.93308	17.1608	25.3016	18.5684	28.4912	0.660031	0.973138	0.714169	1.09582	0.164835	26	14	12	0	27	15	13	22	2	0.0740741	1	0	12	12	14	0	0	0	0	0	0	0	0	0	0	0	0	46.1538	53.8462	0	0	0	0	14	0	0	14
137.4	Molecule425	157.01	13.0842	8.6056	11.8799	9.6365	13.0872	0.717133	0.989992	0.803042	1.0906	0.333333	12	7	6	1	12	7	6	10	0	0	0	0	6	5	6	0	0	0	0	0	0	1	0	0	1	1	1	41.6667	50	0	0	8.33333	0	6	0	0	6
128	Molecule426	112.56	9.38	8.4079	11.9745	9.1421	13.1896	0.700658	0.997875	0.761842	1.09913	0.333333	12	7	6	1	12	7	6	10	0	0	0	0	6	5	6	0	0	0	0	0	1	0	0	0	1	1	1	41.6667	50	0	0	8.33333	0	6	0	0	6
115	Molecule427	103.13	7.93308	9.075	12.869	9.5285	14.3287	0.698077	0.989923	0.732962	1.10221	0.285714	13	8	6	1	13	8	7	13	0	0	0	1	6	5	7	1	0	0	0	0	0	0	0	0	0	1	0	38.4615	53.8462	7.69231	0	0	0	6	1	0	6
106.6	Molecule428	96.11	8.00917	7.9637	12.1635	8.2217	13.5853	0.663642	1.01362	0.685142	1.13211	0.333333	12	7	6	1	12	7	6	10	0	0	0	0	6	5	6	0	0	0	0	1	0	0	0	0	0	1	1	41.6667	50	0	0	8.33333	0	6	0	0	6
65.2	Molecule429	112.24	4.67667	12.2144	23.0688	14.0912	27.3216	0.508933	0.9612	0.587133	1.1384	0.285714	24	8	0	2	24	8	0	8	0	0	0	0	0	16	8	0	0	0	0	0	0	0	0	0	0	0	0	66.6667	33.3333	0	0	0	8	0	0	1	0
59.8	Molecule430	112.24	4.67667	12.2144	23.0688	14.0912	27.3216	0.508933	0.9612	0.587133	1.1384	0.25	24	8	0	2	23	7	1	8	4	0.173913	1	0	0	16	8	0	0	0	0	0	0	0	0	0	0	0	0	66.6667	33.3333	0	0	0	6	2	0	0.75	0
58.8	Molecule431	112.24	4.67667	12.2144	23.0688	14.0912	27.3216	0.508933	0.9612	0.587133	1.1384	0.25	24	8	0	2	23	7	1	8	4	0.173913	1	0	0	16	8	0	0	0	0	0	0	0	0	0	0	0	0	66.6667	33.3333	0	0	0	6	2	0	0.75	0
56.7	Molecule432	112.24	4.67667	12.2144	23.0688	14.0912	27.3216	0.508933	0.9612	0.587133	1.1384	0.25	24	8	0	2	23	7	1	8	4	0.173913	1	0	0	16	8	0	0	0	0	0	0	0	0	0	0	0	0	66.6667	33.3333	0	0	0	6	2	0	0.75	0
54.1	Molecule433	84.18	4.67667	9.1608	17.3016	10.5684	20.4912	0.508933	0.9612	0.587133	1.1384	0.333333	18	6	0	3	17	5	1	6	1	0.0588235	1	0	0	12	6	0	0	0	0	0	0	0	0	0	0	0	0	66.6667	33.3333	0	0	0	4	2	0	0.666667	0
53.5	Molecule434	98.21	4.67667	10.6876	20.1852	12.3298	23.9064	0.508933	0.9612	0.587133	1.1384	0.285714	21	7	0	2	20	6	1	7	3	0.15	1	0	0	14	7	0	0	0	0	0	0	0	0	0	0	0	0	66.6667	33.3333	0	0	0	5	2	0	0.714286	0
50.8	Molecule435	98.21	4.67667	10.6876	20.1852	12.3298	23.9064	0.508933	0.9612	0.587133	1.1384	0.285714	21	7	0	2	20	6	1	7	3	0.15	1	0	0	14	7	0	0	0	0	0	0	0	0	0	0	0	0	66.6667	33.3333	0	0	0	5	2	0	0.714286	0
47.2	Molecule436	84.18	4.67667	9.1608	17.3016	10.5684	20.4912	0.508933	0.9612	0.587133	1.1384	0.333333	18	6	0	2	17	5	1	6	2	0.117647	1	0	0	12	6	0	0	0	0	0	0	0	0	0	0	0	0	66.6667	33.3333	0	0	0	4	2	0	0.666667	0
45.8	Molecule437	84.18	4.67667	9.1608	17.3016	10.5684	20.4912	0.508933	0.9612	0.587133	1.1384	0.333333	18	6	0	2	17	5	1	6	2	0.117647	1	0	0	12	6	0	0	0	0	0	0	0	0	0	0	0	0	66.6667	33.3333	0	0	0	4	2	0	0.666667	0
44.7	Molecule438	84.18	4.67667	9.1608	17.3016	10.5684	20.4912	0.508933	0.9612	0.587133	1.1384	0.333333	18	6	0	2	17	5	1	6	2	0.117647	1	0	0	12	6	0	0	0	0	0	0	0	0	0	0	0	0	66.6667	33.3333	0	0	0	4	2	0	0.666667	0
39.8	Molecule439	70.15	4.67667	7.634	14.418	8.807	17.076	0.508933	0.9612	0.587133	1.1384	0.4	15	5	0	2	14	4	1	5	1	0.0714286	1	0	0	10	5	0	0	0	0	0	0	0	0	0	0	0	0	66.6667	33.3333	0	0	0	3	2	0	0.6	0
35.9	Molecule440	128.19	6.10429	11.5904	20.9562	12.4774	23.91	0.551924	0.997914	0.594162	1.13857	0.222222	21	9	0	3	20	8	2	10	4	0.2	2	0	0	12	7	0	2	0	0	0	0	0	0	0	0	2	0	57.1429	33.3333	0	9.52381	0	4	3	0	0.571429	4
34	Molecule441	128.19	6.10429	11.5904	20.9562	12.4774	23.91	0.551924	0.997914	0.594162	1.13857	0.222222	21	9	0	4	20	8	2	10	3	0.15	2	0	0	12	7	0	2	0	0	0	0	0	0	0	0	2	0	57.1429	33.3333	0	9.52381	0	4	3	0	0.571429	4
25.3	Molecule442	74.14	4.94267	7.3488	14.7453	8.2615	17.2854	0.48992	0.98302	0.550767	1.15236	0.4	15	5	0	3	14	4	0	4	1	0.0714286	0	0	0	10	4	0	1	0	0	0	0	0	0	0	0	1	0	66.6667	26.6667	0	6.66667	0	4	0	0	1	0
25.2	Molecule443	74.14	4.94267	7.3488	14.7453	8.2615	17.2854	0.48992	0.98302	0.550767	1.15236	0.4	15	5	0	3	14	4	0	4	1	0.0714286	0	0	0	10	4	0	1	0	0	0	0	0	0	0	0	1	0	66.6667	26.6667	0	6.66667	0	4	0	0	1	0
32	Molecule444	101.22	4.60091	10.709	21.287	12.3355	25.4047	0.486773	0.967591	0.560705	1.15476	0.285714	22	7	0	4	21	6	0	6	2	0.0952381	0	0	0	15	6	1	0	0	0	0	0	0	0	0	0	1	0	68.1818	27.2727	4.54545	0	0	6	0	0	1	0
65	Molecule445	93.14	6.65286	8.6018	13.7526	9.2899	15.7439	0.614414	0.982329	0.663564	1.12456	0.333333	14	7	6	1	14	7	6	10	0	0	0	0	6	7	6	1	0	0	0	0	0	0	0	0	0	1	0	50	42.8571	7.14286	0	0	1	5	0	0.166667	6
66.1	Molecule446	93.14	6.65286	8.6018	13.7526	9.2899	15.7439	0.614414	0.982329	0.663564	1.12456	0.333333	14	7	6	1	14	7	6	10	0	0	0	0	6	7	6	1	0	0	0	0	0	0	0	0	0	1	0	50	42.8571	7.14286	0	0	1	5	0	0.166667	6
65.7	Molecule447	93.14	6.65286	8.6018	13.7526	9.2899	15.7439	0.614414	0.982329	0.663564	1.12456	0.333333	14	7	6	1	14	7	6	10	0	0	0	0	6	7	6	1	0	0	0	0	0	0	0	0	0	1	0	50	42.8571	7.14286	0	0	1	5	0	0.166667	6
34.6	Molecule448	79.11	7.19182	7.075	10.869	7.5285	12.3287	0.643182	0.988091	0.684409	1.12079	0.4	11	6	6	0	11	6	6	9	0	0	0	0	6	5	5	1	0	0	0	0	0	0	0	0	0	1	0	45.4545	45.4545	9.09091	0	0	0	5	0	0	6
84.6	Molecule449	93.14	6.65286	8.6018	13.7526	9.2899	15.7439	0.614414	0.982329	0.663564	1.12456	0.333333	14	7	6	1	14	7	6	10	0	0	0	0	6	7	6	1	0	0	0	0	0	0	0	0	0	1	0	50	42.8571	7.14286	0	0	0	6	0	0	6
26.6	Molecule450	101.22	4.60091	10.709	21.287	12.3355	25.4047	0.486773	0.967591	0.560705	1.15476	0.285714	22	7	0	2	21	6	0	6	4	0.190476	0	0	0	15	6	1	0	0	0	0	0	0	0	0	0	1	0	68.1818	27.2727	4.54545	0	0	6	0	0	1	0
25.5	Molecule451	101.22	4.60091	10.709	21.287	12.3355	25.4047	0.486773	0.967591	0.560705	1.15476	0.285714	22	7	0	3	21	6	0	6	3	0.142857	0	0	0	15	6	1	0	0	0	0	0	0	0	0	0	1	0	68.1818	27.2727	4.54545	0	0	6	0	0	1	0
23.1	Molecule452	85.17	5.01	8.6554	16.5198	9.8127	19.5743	0.509141	0.971753	0.577218	1.15143	0.4	17	6	0	0	17	6	0	6	0	0	0	0	0	11	5	1	0	0	0	0	0	0	0	0	0	1	0	64.7059	29.4118	5.88235	0	0	5	0	0	1	0
8.8	Molecule453	87.14	5.80933	7.8434	14.9635	8.5058	17.3685	0.522893	0.997567	0.567053	1.1579	0.4	15	6	0	0	15	6	0	6	0	0	0	0	0	9	4	1	1	0	0	0	0	0	0	0	0	2	0	60	26.6667	6.66667	6.66667	0	4	0	0	1	0
13.8	Molecule454	71.14	5.08143	7.1286	13.6362	8.0513	16.1591	0.509186	0.974014	0.575093	1.15422	0.5	14	5	0	0	14	5	0	5	0	0	0	0	0	9	4	1	0	0	0	0	0	0	0	0	0	1	0	64.2857	28.5714	7.14286	0	0	4	0	0	1	0
21.1	Molecule455	73.16	4.5725	7.6554	15.5198	8.8127	18.5743	0.478463	0.969988	0.550794	1.16089	0.4	16	5	0	4	15	4	0	4	0	0	0	0	0	11	4	1	0	0	0	0	0	0	0	0	0	1	0	68.75	25	6.25	0	0	4	0	0	1	0
13.2	Molecule456	73.16	4.5725	7.6554	15.5198	8.8127	18.5743	0.478463	0.969988	0.550794	1.16089	0.4	16	5	0	2	15	4	0	4	2	0.133333	0	0	0	11	4	1	0	0	0	0	0	0	0	0	0	1	0	68.75	25	6.25	0	0	4	0	0	1	0
15	Molecule457	73.16	4.5725	7.6554	15.5198	8.8127	18.5743	0.478463	0.969988	0.550794	1.16089	0.4	16	5	0	2	15	4	0	4	2	0.133333	0	0	0	11	4	1	0	0	0	0	0	0	0	0	0	1	0	68.75	25	6.25	0	0	4	0	0	1	0
23.4	Molecule458	73.16	4.5725	7.6554	15.5198	8.8127	18.5743	0.478463	0.969988	0.550794	1.16089	0.4	16	5	0	3	15	4	0	4	1	0.0666667	0	0	0	11	4	1	0	0	0	0	0	0	0	0	0	1	0	68.75	25	6.25	0	0	4	0	0	1	0
18.6	Molecule459	73.16	4.5725	7.6554	15.5198	8.8127	18.5743	0.478463	0.969988	0.550794	1.16089	0.4	16	5	0	3	15	4	0	4	1	0.0666667	0	0	0	11	4	1	0	0	0	0	0	0	0	0	0	1	0	68.75	25	6.25	0	0	4	0	0	1	0
26.1	Molecule460	101.22	4.60091	10.709	21.287	12.3355	25.4047	0.486773	0.967591	0.560705	1.15476	0.285714	22	7	0	3	21	6	0	6	3	0.142857	0	0	0	15	6	1	0	0	0	0	0	0	0	0	0	1	0	68.1818	27.2727	4.54545	0	0	6	0	0	1	0
18.1	Molecule461	73.16	4.5725	7.6554	15.5198	8.8127	18.5743	0.478463	0.969988	0.550794	1.16089	0.4	16	5	0	3	15	4	0	4	1	0.0666667	0	0	0	11	4	1	0	0	0	0	0	0	0	0	0	1	0	68.75	25	6.25	0	0	4	0	0	1	0
114.4	Molecule462	107.17	6.30412	10.1286	16.6362	11.0513	19.1591	0.5958	0.9786	0.650076	1.12701	0.285714	17	8	6	2	17	8	6	11	0	0	0	0	6	9	7	1	0	0	0	0	0	0	0	0	0	1	0	52.9412	41.1765	5.88235	0	0	1	6	0	0.142857	6
119.6	Molecule463	107.17	6.30412	10.1286	16.6362	11.0513	19.1591	0.5958	0.9786	0.650076	1.12701	0.285714	17	8	6	2	17	8	6	11	0	0	0	0	6	9	7	1	0	0	0	0	0	0	0	0	0	1	0	52.9412	41.1765	5.88235	0	0	1	6	0	0.142857	6
27.9	Molecule464	99.2	4.96	10.1822	19.4034	11.5741	22.9895	0.50911	0.97017	0.578705	1.14948	0.333333	20	7	0	1	20	7	0	7	0	0	0	0	0	13	6	1	0	0	0	0	0	0	0	0	0	1	0	65	30	5	0	0	6	0	0	1	0
27.3	Molecule465	99.2	4.96	10.1822	19.4034	11.5741	22.9895	0.50911	0.97017	0.578705	1.14948	0.333333	20	7	0	1	20	7	0	7	0	0	0	0	0	13	6	1	0	0	0	0	0	0	0	0	0	1	0	65	30	5	0	0	6	0	0	1	0
33.6	Molecule466	99.2	4.96	10.1822	19.4034	11.5741	22.9895	0.50911	0.97017	0.578705	1.14948	0.333333	20	7	0	1	20	7	0	7	0	0	0	0	0	13	6	1	0	0	0	0	0	0	0	0	0	1	0	65	30	5	0	0	6	0	0	1	0
40.8	Molecule467	101.22	4.60091	10.709	21.287	12.3355	25.4047	0.486773	0.967591	0.560705	1.15476	0.285714	22	7	0	4	21	6	0	6	2	0.0952381	0	0	0	15	6	1	0	0	0	0	0	0	0	0	0	1	0	68.1818	27.2727	4.54545	0	0	6	0	0	1	0
32.9	Molecule468	83.15	5.54333	8.1286	14.6362	9.0513	17.1591	0.541907	0.975747	0.60342	1.14394	0.4	15	6	0	0	15	6	1	7	0	0	1	0	0	9	5	1	0	0	0	0	0	0	0	0	0	1	0	60	33.3333	6.66667	0	0	3	2	0	0.6	0
25.3	Molecule469	71.14	5.08143	7.1286	13.6362	8.0513	16.1591	0.509186	0.974014	0.575093	1.15422	0.4	14	5	0	2	13	4	1	5	2	0.153846	1	0	0	9	4	1	0	0	0	0	0	0	0	0	0	1	0	64.2857	28.5714	7.14286	0	0	2	2	0	0.5	0
25.4	Molecule470	55.09	6.12111	5.075	8.869	5.5285	10.3287	0.563889	0.985444	0.614278	1.14763	0.5	9	4	0	2	8	3	1	5	0	0	0	1	0	5	3	1	0	0	0	0	0	0	0	0	0	1	0	55.5556	33.3333	11.1111	0	0	1	0	2	0.333333	0
22.1	Molecule471	101.22	4.60091	10.709	21.287	12.3355	25.4047	0.486773	0.967591	0.560705	1.15476	0.285714	22	7	0	2	21	6	0	6	4	0.190476	0	0	0	15	6	1	0	0	0	0	0	0	0	0	0	1	0	68.1818	27.2727	4.54545	0	0	6	0	0	1	0
30.8	Molecule472	57.11	5.19182	5.6018	10.7526	6.2899	12.7439	0.509255	0.977509	0.571809	1.15854	0.5	11	4	0	2	10	3	1	4	1	0.1	1	0	0	7	3	1	0	0	0	0	0	0	0	0	0	1	0	63.6364	27.2727	9.09091	0	0	1	2	0	0.333333	0
-3.1	Molecule473	45.05	7.50833	3.263	6.3127	3.2216	7.1229	0.543833	1.05212	0.536933	1.18715	0.666667	6	3	0	2	5	2	1	3	0	0	1	0	0	3	1	1	1	0	0	0	0	0	0	0	0	2	0	50	16.6667	16.6667	16.6667	0	0	1	0	0	0
114.43	Molecule474	107.17	6.30412	10.1286	16.6362	11.0513	19.1591	0.5958	0.9786	0.650076	1.12701	0.285714	17	8	6	2	17	8	6	11	0	0	0	0	6	9	7	1	0	0	0	0	0	0	0	0	0	1	0	52.9412	41.1765	5.88235	0	0	1	6	0	0.142857	6
22.45	Molecule475	101.22	4.60091	10.709	21.287	12.3355	25.4047	0.486773	0.967591	0.560705	1.15476	0.285714	22	7	0	2	21	6	0	6	4	0.190476	0	0	0	15	6	1	0	0	0	0	0	0	0	0	0	1	0	68.1818	27.2727	4.54545	0	0	6	0	0	1	0
34.61	Molecule476	85.17	5.01	8.6554	16.5198	9.8127	19.5743	0.509141	0.971753	0.577218	1.15143	0.333333	17	6	0	3	16	5	1	6	2	0.125	1	0	0	11	5	1	0	0	0	0	0	0	0	0	0	1	0	64.7059	29.4118	5.88235	0	0	3	2	0	0.6	0
4.31	Molecule477	73.11	6.0925	6.3166	12.0799	6.7444	13.9533	0.526383	1.00666	0.562033	1.16277	0.4	12	5	0	2	11	4	1	5	1	0.0909091	1	0	0	7	3	1	1	0	0	0	0	0	0	0	0	2	0	58.3333	25	8.33333	8.33333	0	2	1	0	0.666667	0
19.14	Molecule478	115.2	5.48571	10.897	20.7307	12.0286	24.1989	0.518905	0.987176	0.57279	1.15233	0.25	21	8	0	2	20	7	1	8	4	0.2	1	0	0	13	6	1	1	0	0	0	0	0	0	0	0	2	0	61.9048	28.5714	4.7619	4.7619	0	5	1	0	0.833333	0
216.78	Molecule479	149.21	6.78227	13.3702	21.8471	14.2672	24.7837	0.607736	0.99305	0.648509	1.12653	0.2	22	11	6	1	22	11	7	15	3	0.136364	1	0	6	11	9	1	1	0	0	0	0	0	0	0	0	2	0	50	40.9091	4.54545	4.54545	0	2	7	0	0.222222	6
214.6	Molecule480	129.17	7.59824	11.6018	16.7526	12.2899	18.7439	0.682459	0.985447	0.722935	1.10258	0.244444	17	10	10	0	18	11	11	16.5	0	0	0	0	11	7	9	1	0	0	0	0	0	0	0	0	0	1	0	41.1765	52.9412	5.88235	0	0	0	9	0	0	10
31.27	Molecule481	129.28	4.61714	13.7626	27.0542	15.8583	32.2351	0.491521	0.966221	0.566368	1.15125	0.222222	28	9	0	2	27	8	0	8	6	0.222222	0	0	0	19	8	1	0	0	0	0	0	0	0	0	0	1	0	67.8571	28.5714	3.57143	0	0	8	0	0	1	0
53.38	Molecule482	185.4	4.635	19.8698	38.5886	22.9039	45.8959	0.496745	0.964715	0.572597	1.1474	0.153846	40	13	0	3	39	12	0	12	9	0.230769	0	0	0	27	12	1	0	0	0	0	0	0	0	0	0	1	0	67.5	30	2.5	0	0	12	0	0	1	0
6.55	Molecule483	73.11	6.0925	6.3166	12.0799	6.7444	13.9533	0.526383	1.00666	0.562033	1.16277	0.4	12	5	0	3	11	4	1	5	0	0	1	0	0	7	3	1	1	0	0	0	0	0	0	0	0	2	0	58.3333	25	8.33333	8.33333	0	2	1	0	0.666667	0
9.69	Molecule484	87.14	5.80933	7.8434	14.9635	8.5058	17.3685	0.522893	0.997567	0.567053	1.1579	0.333333	15	6	0	4	14	5	1	6	0	0	1	0	0	9	4	1	1	0	0	0	0	0	0	0	0	2	0	60	26.6667	6.66667	6.66667	0	3	1	0	0.75	0
311.19	Molecule485	143.2	7.16	13.1286	19.6362	14.0513	22.1591	0.65643	0.98181	0.702565	1.10796	0.218182	20	11	10	1	21	12	11	17.5	0	0	0	0	11	9	10	1	0	0	0	0	0	0	0	0	0	1	0	45	50	5	0	0	1	9	0	0.1	10
124.49	Molecule486	149.26	5.74077	14.709	25.287	16.3355	29.4047	0.565731	0.972577	0.628288	1.13095	0.2	26	11	6	1	26	11	6	14	4	0.153846	0	0	6	15	10	1	0	0	0	0	0	0	0	0	0	1	0	57.6923	38.4615	3.84615	0	0	4	6	0	0.4	6
39.16	Molecule487	175.26	6.04345	15.3802	29.1525	16.4604	33.4481	0.530352	1.00526	0.5676	1.15338	0.166667	29	12	0	4	28	11	2	13	7	0.25	2	0	0	17	8	1	3	0	0	0	0	0	0	0	0	4	0	58.6207	27.5862	3.44828	10.3448	0	8	0	0	1	0
11.21	Molecule488	103.14	6.44625	8.5582	16.2908	8.9603	18.5779	0.534887	1.01818	0.560019	1.16112	0.285714	16	7	0	2	15	6	1	7	4	0.266667	1	0	0	9	4	1	2	0	0	0	0	0	0	0	0	3	0	56.25	25	6.25	12.5	0	4	0	0	1	0
11.19	Molecule489	103.14	6.44625	8.5582	16.2908	8.9603	18.5779	0.534887	1.01818	0.560019	1.16112	0.285714	16	7	0	4	15	6	1	7	2	0.133333	1	0	0	9	4	1	2	0	0	0	0	0	0	0	0	3	0	56.25	25	6.25	12.5	0	4	0	0	1	0
1.05	Molecule490	105.11	7.50786	7.7462	14.7345	7.6534	16.3721	0.5533	1.05246	0.546671	1.16944	0.285714	14	7	0	4	13	6	2	8	2	0.153846	2	0	0	7	3	1	3	0	0	0	0	0	0	0	0	4	0	50	21.4286	7.14286	21.4286	0	3	0	0	1	0
220.12	Molecule491	131.19	6.90474	12.1286	18.6362	13.0513	21.1591	0.638347	0.980853	0.686911	1.11364	0.244444	19	10	9	1	20	11	10	16	0	0	0	0	10	9	9	1	0	0	0	0	0	0	0	0	0	1	0	47.3684	47.3684	5.26316	0	0	1	8	0	0.111111	9
176.05	Molecule492	119.18	6.62111	11.1286	17.6362	12.0513	20.1591	0.618256	0.979789	0.669517	1.11995	0.277778	18	9	6	0	19	10	6	13	0	0	0	0	6	9	8	1	0	0	0	0	0	0	0	0	0	1	0	50	44.4444	5.55556	0	0	2	6	0	0.25	6
447.57	Molecule493	181.25	7.25	16.6554	24.5198	17.8127	27.5743	0.666216	0.980792	0.712508	1.10297	0.164835	25	14	12	1	26	15	13	22	2	0.0769231	1	0	12	11	13	1	0	0	0	0	0	0	0	0	0	1	0	44	52	4	0	0	0	13	0	0	14
27.89	Molecule494	124.21	5.91476	11.6768	20.6216	12.8184	24.0726	0.556038	0.981981	0.6104	1.14631	0.277778	21	9	0	0	22	10	1	11	0	0	1	0	0	12	7	2	0	0	0	0	0	0	0	0	0	2	0	57.1429	33.3333	9.52381	0	0	6	1	0	0.857143	0
155.06	Molecule495	133.21	6.34333	12.6554	20.5198	13.8127	23.5743	0.602638	0.977133	0.657748	1.12259	0.244444	21	10	6	0	22	11	6	14	0	0	0	0	6	11	9	1	0	0	0	0	0	0	0	0	0	1	0	52.381	42.8571	4.7619	0	0	3	6	0	0.333333	6
1.03	Molecule496	41.06	6.84333	3.5482	5.9854	3.7671	6.9135	0.591367	0.997567	0.62785	1.15225	0.666667	6	3	0	2	5	2	1	4	0	0	0	1	0	3	2	1	0	0	0	0	0	0	0	0	0	1	0	50	33.3333	16.6667	0	0	1	0	1	0.5	0
12.86	Molecule497	53.07	7.58143	4.5482	6.9854	4.7671	7.9135	0.649743	0.997914	0.681014	1.1305	0.5	7	4	0	2	6	3	2	6	0	0	1	1	0	3	3	1	0	0	0	0	0	0	0	0	0	1	0	42.8571	42.8571	14.2857	0	0	0	2	1	0	0
15.44	Molecule498	80.1	8.01	6.5696	10.0872	6.7728	11.4118	0.65696	1.00872	0.67728	1.14118	0.4	10	6	6	0	10	6	6	9	0	0	0	0	6	4	4	2	0	0	0	0	0	0	0	0	0	2	0	40	40	20	0	0	0	4	0	0	6
187.08	Molecule499	159.2	7.58095	13.8434	20.9635	14.5058	23.3685	0.65921	0.998262	0.690752	1.11279	0.19697	21	12	9	2	22	13	11	19	0	0	1	0	10	9	10	1	1	0	0	0	0	0	0	0	0	2	0	42.8571	47.619	4.7619	4.7619	0	1	9	0	0.1	11
6.1	Molecule500	57.11	5.19182	5.6018	10.7526	6.2899	12.7439	0.509255	0.977509	0.571809	1.15854	0.666667	11	4	0	0	11	4	0	4	0	0	0	0	0	7	3	1	0	0	0	0	0	0	0	0	0	1	0	63.6364	27.2727	9.09091	0	0	3	0	0	1	0
62.3	Molecule501	141.29	4.87207	14.7626	28.0542	16.8583	33.2351	0.509055	0.967386	0.581321	1.14604	0.2	29	10	0	7	28	9	1	10	2	0.0714286	1	0	0	19	9	1	0	0	0	0	0	0	0	0	0	1	0	65.5172	31.0345	3.44828	0	0	8	1	0	0.888889	0
7.02	Molecule502	87.14	5.80933	7.8434	14.9635	8.5058	17.3685	0.522893	0.997567	0.567053	1.1579	0.333333	15	6	0	3	14	5	1	6	1	0.0714286	1	0	0	9	4	1	1	0	0	0	0	0	0	0	0	2	0	60	26.6667	6.66667	6.66667	0	3	1	0	0.75	0
45.91	Molecule503	152.27	5.63963	14.7304	26.3888	16.3412	30.903	0.54557	0.977363	0.60523	1.14456	0.218182	27	11	0	0	28	12	1	13	0	0	1	0	0	16	9	2	0	0	0	0	0	0	0	0	0	2	0	59.2593	33.3333	7.40741	0	0	8	1	0	0.888889	0
98.95	Molecule504	123.12	8.79429	9.5046	14.5236	9.4375	15.7475	0.6789	1.0374	0.674107	1.12482	0.25	14	9	6	2	14	9	8	14	1	0.0714286	2	0	6	5	6	1	2	0	0	0	0	0	0	0	0	3	0	35.7143	42.8571	7.14286	14.2857	0	0	6	0	0	6
22.91	Molecule505	67.1	6.71	6.075	9.869	6.5285	11.3287	0.6075	0.9869	0.65285	1.13287	0.5	10	5	5	0	10	5	5	7.5	0	0	0	0	5	5	4	1	0	0	0	0	0	0	0	0	0	1	0	50	40	10	0	0	0	4	0	0	5
196.82	Molecule506	107.17	6.30412	10.1286	16.6362	11.0513	19.1591	0.5958	0.9786	0.650076	1.12701	0.285714	17	8	6	1	17	8	6	11	1	0.0588235	0	0	6	9	7	1	0	0	0	0	0	0	0	0	0	1	0	52.9412	41.1765	5.88235	0	0	1	6	0	0.142857	6
21.66	Molecule507	83.15	5.54333	8.1286	14.6362	9.0513	17.1591	0.541907	0.975747	0.60342	1.14394	0.333333	15	6	0	2	14	5	1	7	2	0.142857	0	1	0	9	5	1	0	0	0	0	0	0	0	0	0	1	0	60	33.3333	6.66667	0	0	4	0	1	0.8	0
193.05	Molecule508	121.2	6.06	11.6554	19.5198	12.8127	22.5743	0.58277	0.97599	0.640635	1.12871	0.25	20	9	6	1	20	9	6	12	2	0.1	0	0	6	11	8	1	0	0	0	0	0	0	0	0	0	1	0	55	40	5	0	0	2	6	0	0.25	6
110.81	Molecule509	121.2	6.06	11.6554	19.5198	12.8127	22.5743	0.58277	0.97599	0.640635	1.12871	0.25	20	9	6	1	20	9	6	12	2	0.1	0	0	6	11	8	1	0	0	0	0	0	0	0	0	0	1	0	55	40	5	0	0	2	6	0	0.25	6
104.17	Molecule510	107.17	6.30412	10.1286	16.6362	11.0513	19.1591	0.5958	0.9786	0.650076	1.12701	0.285714	17	8	6	1	17	8	6	11	1	0.0588235	0	0	6	9	7	1	0	0	0	0	0	0	0	0	0	1	0	52.9412	41.1765	5.88235	0	0	1	6	0	0.142857	6
11.4	Molecule511	55.09	6.12111	5.075	8.869	5.5285	10.3287	0.563889	0.985444	0.614278	1.14763	0.5	9	4	0	2	8	3	1	5	0	0	0	1	0	5	3	1	0	0	0	0	0	0	0	0	0	1	0	55.5556	33.3333	11.1111	0	0	2	0	1	0.666667	0
143.88	Molecule512	121.2	6.06	11.6554	19.5198	12.8127	22.5743	0.58277	0.97599	0.640635	1.12871	0.25	20	9	6	2	20	9	6	12	1	0.05	0	0	6	11	8	1	0	0	0	0	0	0	0	0	0	1	0	55	40	5	0	0	2	6	0	0.25	6
15.78	Molecule513	69.12	5.76	6.6018	11.7526	7.2899	13.7439	0.55015	0.979383	0.607492	1.14532	0.4	12	5	0	2	11	4	1	6	1	0.0909091	0	1	0	7	4	1	0	0	0	0	0	0	0	0	0	1	0	58.3333	33.3333	8.33333	0	0	3	0	1	0.75	0
15.5	Molecule514	102.15	6.00882	9.0636	17.0726	9.716	19.4948	0.533153	1.00427	0.571529	1.14675	0.285714	17	7	0	3	16	6	1	7	3	0.1875	1	0	0	10	5	0	2	0	0	0	0	0	0	0	0	2	0	58.8235	29.4118	0	11.7647	0	3	2	0	0.6	0
26.6	Molecule515	130.21	5.6613	12.1172	22.8398	13.2388	26.3252	0.526835	0.993035	0.5756	1.14457	0.222222	23	9	0	3	22	8	1	9	5	0.227273	1	0	0	14	7	0	2	0	0	0	0	0	0	0	0	2	0	60.8696	30.4348	0	8.69565	0	5	2	0	0.714286	0
47.7	Molecule516	160.29	5.17065	15.6976	30.4906	17.523	35.5708	0.506374	0.983568	0.565258	1.14745	0.181818	31	11	0	2	30	10	0	10	8	0.266667	0	0	0	20	9	0	2	0	0	0	0	0	0	0	0	2	0	64.5161	29.0323	0	6.45161	0	9	0	0	1	0
18.7	Molecule517	132.18	6.29429	11.3052	21.2835	11.9319	24.1194	0.538343	1.0135	0.568186	1.14854	0.25	21	9	0	3	21	9	0	9	1	0.047619	0	0	0	12	6	0	3	0	0	0	0	0	0	0	0	3	0	57.1429	28.5714	0	14.2857	0	6	0	0	1	0
11.1	Molecule518	88.12	6.29429	7.5368	14.189	7.9546	16.0796	0.538343	1.0135	0.568186	1.14854	0.4	14	6	0	1	14	6	0	6	0	0	0	0	0	8	4	0	2	0	0	0	0	0	0	0	0	2	0	57.1429	28.5714	0	14.2857	0	4	0	0	1	0
17.4	Molecule519	102.15	6.00882	9.0636	17.0726	9.716	19.4948	0.533153	1.00427	0.571529	1.14675	0.333333	17	7	0	2	17	7	0	7	0	0	0	0	0	10	5	0	2	0	0	0	0	0	0	0	0	2	0	58.8235	29.4118	0	11.7647	0	5	0	0	1	0
25.6	Molecule520	116.18	5.809	10.5904	19.9562	11.4774	22.91	0.52952	0.99781	0.57387	1.1455	0.285714	20	8	0	3	20	8	0	8	0	0	0	0	0	12	6	0	2	0	0	0	0	0	0	0	0	2	0	60	30	0	10	0	6	0	0	1	0
21.1	Molecule521	116.18	5.809	10.5904	19.9562	11.4774	22.91	0.52952	0.99781	0.57387	1.1455	0.285714	20	8	0	2	20	8	0	8	1	0.05	0	0	0	12	6	0	2	0	0	0	0	0	0	0	0	2	0	60	30	0	10	0	6	0	0	1	0
57.8	Molecule522	172.3	5.38438	16.6976	31.4906	18.523	36.5708	0.5218	0.984081	0.578844	1.14284	0.181818	32	12	0	3	32	12	0	12	4	0.125	0	0	0	20	10	0	2	0	0	0	0	0	0	0	0	2	0	62.5	31.25	0	6.25	0	10	0	0	1	0
68.5	Molecule523	200.36	5.27263	19.7512	37.2578	22.0458	43.4012	0.519768	0.980468	0.580153	1.14214	0.153846	38	14	0	4	38	14	0	14	5	0.131579	0	0	0	24	12	0	2	0	0	0	0	0	0	0	0	2	0	63.1579	31.5789	0	5.26316	0	12	0	0	1	0
36.5	Molecule524	144.24	5.54769	13.644	25.7234	15.0002	29.7404	0.524769	0.989362	0.576931	1.14386	0.222222	26	10	0	3	26	10	0	10	2	0.0769231	0	0	0	16	8	0	2	0	0	0	0	0	0	0	0	2	0	61.5385	30.7692	0	7.69231	0	8	0	0	1	0
48.7	Molecule525	172.3	5.38437	16.6976	31.4906	18.523	36.5708	0.5218	0.984081	0.578844	1.14284	0.181818	32	12	0	3	32	12	0	12	4	0.125	0	0	0	20	10	0	2	0	0	0	0	0	0	0	0	2	0	62.5	31.25	0	6.25	0	10	0	0	1	0
63.2	Molecule526	200.36	5.27263	19.7512	37.2578	22.0458	43.4012	0.519768	0.980468	0.580153	1.14214	0.153846	38	14	0	3	38	14	0	14	6	0.157895	0	0	0	24	12	0	2	0	0	0	0	0	0	0	0	2	0	63.1579	31.5789	0	5.26316	0	12	0	0	1	0
42.9	Molecule527	174.32	5.12706	17.2244	33.3742	19.2844	38.986	0.5066	0.981594	0.567188	1.14665	0.166667	34	12	0	3	33	11	0	11	8	0.242424	0	0	0	22	10	0	2	0	0	0	0	0	0	0	0	2	0	64.7059	29.4118	0	5.88235	0	10	0	0	1	0
59.6	Molecule528	172.2	7.175	14.02	24.6108	14.3864	27.3288	0.584167	1.02545	0.599433	1.1387	0.181818	24	12	0	4	24	12	2	14	3	0.125	2	0	0	12	8	0	4	0	0	0	0	0	0	0	0	4	0	50	33.3333	0	16.6667	0	6	2	0	0.75	0
189	Molecule529	108.15	6.75938	9.822	15.8617	10.5001	17.8702	0.613875	0.991356	0.656256	1.11689	0.285714	16	8	6	1	16	8	6	11	1	0.0625	0	0	6	8	7	0	1	0	0	0	0	0	0	0	0	1	0	50	43.75	0	6.25	0	1	6	0	0.142857	6
103	Molecule530	108.15	6.75938	9.822	15.8617	10.5001	17.8702	0.613875	0.991356	0.656256	1.11689	0.285714	16	8	6	2	16	8	6	11	0	0	0	0	6	8	7	0	1	0	0	0	0	0	0	0	0	1	0	50	43.75	0	6.25	0	1	6	0	0.142857	6
119	Molecule531	106.13	7.58071	9.2952	13.9781	9.7387	15.455	0.663943	0.998436	0.695621	1.10393	0.285714	14	8	6	1	14	8	7	12	1	0.0714286	1	0	6	6	7	0	1	0	0	0	0	0	0	0	0	1	0	42.8571	50	0	7.14286	0	0	7	0	0	8
202	Molecule532	122.18	6.43053	11.3488	18.7453	12.2615	21.2854	0.597305	0.986595	0.645342	1.12028	0.25	19	9	6	1	19	9	6	12	2	0.105263	0	0	6	10	8	0	1	0	0	0	0	0	0	0	0	1	0	52.6316	42.1053	0	5.26316	0	2	6	0	0.25	6
142	Molecule533	122.18	6.43053	11.3488	18.7453	12.2615	21.2854	0.597305	0.986595	0.645342	1.12028	0.25	19	9	6	2	19	9	6	12	1	0.0526316	0	0	6	10	8	0	1	0	0	0	0	0	0	0	0	1	0	52.6316	42.1053	0	5.26316	0	2	6	0	0.25	6
207	Molecule534	122.18	6.43053	11.3488	18.7453	12.2615	21.2854	0.597305	0.986595	0.645342	1.12028	0.25	19	9	6	1	19	9	6	12	2	0.105263	0	0	6	10	8	0	1	0	0	0	0	0	0	0	0	1	0	52.6316	42.1053	0	5.26316	0	2	6	0	0.25	6
120	Molecule535	122.18	6.43053	11.3488	18.7453	12.2615	21.2854	0.597305	0.986595	0.645342	1.12028	0.25	19	9	6	2	19	9	6	12	1	0.0526316	0	0	6	10	8	0	1	0	0	0	0	0	0	0	0	1	0	52.6316	42.1053	0	5.26316	0	2	6	0	0.25	6
138	Molecule536	122.18	6.43053	11.3488	18.7453	12.2615	21.2854	0.597305	0.986595	0.645342	1.12028	0.25	19	9	6	2	19	9	6	12	1	0.0526316	0	0	6	10	8	0	1	0	0	0	0	0	0	0	0	1	0	52.6316	42.1053	0	5.26316	0	2	6	0	0.25	6
122	Molecule537	122.18	6.43053	11.3488	18.7453	12.2615	21.2854	0.597305	0.986595	0.645342	1.12028	0.25	19	9	6	2	19	9	6	12	1	0.0526316	0	0	6	10	8	0	1	0	0	0	0	0	0	0	0	1	0	52.6316	42.1053	0	5.26316	0	2	6	0	0.25	6
126	Molecule538	122.18	6.43053	11.3488	18.7453	12.2615	21.2854	0.597305	0.986595	0.645342	1.12028	0.25	19	9	6	2	19	9	6	12	1	0.0526316	0	0	6	10	8	0	1	0	0	0	0	0	0	0	0	1	0	52.6316	42.1053	0	5.26316	0	2	6	0	0.25	6
123	Molecule539	122.18	6.43053	11.3488	18.7453	12.2615	21.2854	0.597305	0.986595	0.645342	1.12028	0.25	19	9	6	2	19	9	6	12	1	0.0526316	0	0	6	10	8	0	1	0	0	0	0	0	0	0	0	1	0	52.6316	42.1053	0	5.26316	0	2	6	0	0.25	6
243	Molecule540	122.18	6.43053	11.3488	18.7453	12.2615	21.2854	0.597305	0.986595	0.645342	1.12028	0.25	19	9	6	2	19	9	6	12	1	0.0526316	0	0	6	10	8	0	1	0	0	0	0	0	0	0	0	1	0	52.6316	42.1053	0	5.26316	0	2	6	0	0.25	6
144	Molecule541	122.18	6.43053	11.3488	18.7453	12.2615	21.2854	0.597305	0.986595	0.645342	1.12028	0.25	19	9	6	3	19	9	6	12	0	0	0	0	6	10	8	0	1	0	0	0	0	0	0	0	0	1	0	52.6316	42.1053	0	5.26316	0	2	6	0	0.25	6
107.5	Molecule542	124.2	5.91429	11.8756	20.6289	13.0229	23.7006	0.565505	0.982329	0.620138	1.1286	0.25	21	9	5	3	21	9	5	11.5	1	0.047619	0	0	5	12	8	0	1	0	0	0	0	0	0	0	0	1	0	57.1429	38.0952	0	4.7619	0	4	4	0	0.5	5
66.9	Molecule543	82.16	5.135	8.634	15.418	9.807	18.076	0.539625	0.963625	0.612938	1.12975	0.333333	16	6	0	2	15	5	1	7	1	0.0666667	0	1	0	10	6	0	0	0	0	0	0	0	0	0	0	0	0	62.5	37.5	0	0	0	4	0	2	0.666667	0
75.2	Molecule544	96.19	5.06263	10.1608	18.3016	11.5684	21.4912	0.534779	0.963242	0.608863	1.13112	0.285714	19	7	0	2	18	6	1	8	2	0.111111	0	1	0	12	7	0	0	0	0	0	0	0	0	0	0	0	0	63.1579	36.8421	0	0	0	5	0	2	0.714286	0
81.2	Molecule545	110.22	5.01	11.6876	21.1852	13.3298	24.9064	0.531255	0.962964	0.6059	1.13211	0.25	22	8	0	2	21	7	1	9	3	0.142857	0	1	0	14	8	0	0	0	0	0	0	0	0	0	0	0	0	63.6364	36.3636	0	0	0	6	0	2	0.75	0
109.8	Molecule546	212.47	4.52064	23.4288	45.1376	27.1824	53.6432	0.498485	0.960374	0.578349	1.14134	0.133333	47	15	0	5	46	14	0	14	9	0.195652	0	0	0	32	15	0	0	0	0	0	0	0	0	0	0	0	0	68.0851	31.9149	0	0	0	15	0	0	1	0
49.8	Molecule547	158.32	4.79758	16.5096	32.0469	18.8299	37.7766	0.500291	0.971118	0.570603	1.14475	0.181818	33	11	0	2	32	10	0	10	8	0.25	0	0	0	22	10	0	1	0	0	0	0	0	0	0	0	1	0	66.6667	30.303	0	3.0303	0	10	0	0	1	0
15.1	Molecule548	134.2	5.83478	11.832	23.1671	12.6933	26.5346	0.514435	1.00727	0.551883	1.15368	0.222222	23	9	0	2	22	8	0	8	6	0.272727	0	0	0	14	6	0	3	0	0	0	0	0	0	0	0	3	0	60.8696	26.087	0	13.0435	0	6	0	0	1	0
40.6	Molecule549	206.32	5.73111	18.654	36.0288	20.1934	41.4048	0.518167	1.0008	0.560928	1.15013	0.142857	36	14	0	5	35	13	0	13	8	0.228571	0	0	0	22	10	0	4	0	0	0	0	0	0	0	0	4	0	61.1111	27.7778	0	11.1111	0	10	0	0	1	0
47.3	Molecule550	144.29	4.80967	14.9828	29.1633	17.0685	34.3614	0.499427	0.97211	0.56895	1.14538	0.2	30	10	0	3	29	9	0	9	6	0.206897	0	0	0	20	9	0	1	0	0	0	0	0	0	0	0	1	0	66.6667	30	0	3.33333	0	9	0	0	1	0
66.7	Molecule551	200.36	5.27263	19.7512	37.2578	22.0458	43.4012	0.519768	0.980468	0.580153	1.14214	0.142857	38	14	0	3	37	13	1	14	10	0.27027	1	0	0	24	12	0	2	0	0	0	0	0	0	0	0	2	0	63.1579	31.5789	0	5.26316	0	11	1	0	0.916667	0
50.4	Molecule552	186.33	5.32371	18.2244	34.3742	20.2844	39.986	0.520697	0.98212	0.579554	1.14246	0.153846	35	13	0	3	34	12	1	13	9	0.264706	1	0	0	22	11	0	2	0	0	0	0	0	0	0	0	2	0	62.8571	31.4286	0	5.71429	0	10	1	0	0.909091	0
60.3	Molecule553	172.35	4.7875	18.0364	34.9305	20.5913	41.1918	0.501011	0.970292	0.571981	1.14422	0.166667	36	12	0	3	35	11	0	11	8	0.228571	0	0	0	24	11	0	1	0	0	0	0	0	0	0	0	1	0	66.6667	30.5556	0	2.77778	0	11	0	0	1	0
68.5	Molecule554	200.41	4.77167	21.09	40.6977	24.1141	48.0222	0.502143	0.968993	0.574145	1.14339	0.142857	42	14	0	3	41	13	0	13	10	0.243902	0	0	0	28	13	0	1	0	0	0	0	0	0	0	0	1	0	66.6667	30.9524	0	2.38095	0	13	0	0	1	0
73.3	Molecule555	200.41	4.77167	21.09	40.6977	24.1141	48.0222	0.502143	0.968993	0.574145	1.14339	0.142857	42	14	0	3	41	13	0	13	10	0.243902	0	0	0	28	13	0	1	0	0	0	0	0	0	0	0	1	0	66.6667	30.9524	0	2.38095	0	13	0	0	1	0
58.5	Molecule556	200.36	5.27263	19.7512	37.2578	22.0458	43.4012	0.519768	0.980468	0.580153	1.14214	0.142857	38	14	0	3	37	13	1	14	10	0.27027	1	0	0	24	12	0	2	0	0	0	0	0	0	0	0	2	0	63.1579	31.5789	0	5.26316	0	11	1	0	0.916667	0
217.6	Molecule557	120.16	7.06824	10.822	16.8617	11.5001	18.8702	0.636588	0.991865	0.676476	1.11001	0.25	17	9	6	1	17	9	7	13	2	0.117647	1	0	6	8	8	0	1	0	0	0	0	0	0	0	0	1	0	47.0588	47.0588	0	5.88235	0	1	7	0	0.125	6
130.8	Molecule558	120.16	7.06824	10.822	16.8617	11.5001	18.8702	0.636588	0.991865	0.676476	1.11001	0.25	17	9	6	2	17	9	7	13	1	0.0588235	1	0	6	8	8	0	1	0	0	0	0	0	0	0	0	1	0	47.0588	47.0588	0	5.88235	0	1	7	0	0.125	8
[truncated: 5,000 more columns]
